# Supplementary material for: N-(2,4-Dimethyl­phen­yl)-2,2-diphenyl­acetamide
Source: Acta Crystallogr Sect E Struct Rep Online. 2012 Apr 6;68(Pt 5):o1316–7. doi: 10.1107/S1600536812014079 (PMC3344457; doi:10.1107/S1600536812014079)
Supplement: Supplementary file 1 [file e-68-o1316-sup1.cif]

##############################################################################
#                                                                            #
# This CIF contains the data in a paper accepted for publication in          #
# Acta Crystallographica Section E. It conforms to the requirements of       #
# Notes for Authors for Acta Crystallographica Section E, and has been       #
# peer reviewed under the auspices of the IUCr Commission on Journals.       #
#                                                                            #
# Full details of the Crystallographic Information File format               #
# are given in the paper "The Crystallographic Information File (CIF):       #
# a New Standard Archive File for Crystallography" by S. R. Hall, F. H.      #
# Allen and I. D. Brown [Acta Cryst. (1991), A47, 655-685].                  #
#                                                                            #
# The current version of the core CIF dictionary is obtainable from          #
# ftp://ftp.iucr.org/pub/cif_core.dic.                                       #
#                                                                            #
# Software is freely available for graphical display of the structure(s)     #
# in this CIF. For information consult the CIF software page                 #
# http://www.iucr.org/resources/cif/software.                                #
#                                                                            #
# This file may be used for bona fide research purposes within the           #
# scientific community so long as proper attribution is given to the journal # 
# article from which it was obtained.                                        #
#                                                                            #
##############################################################################
data_global
_audit_creation_method     'form.cif (version 2.0)'
_journal_data_validation_number     ?
_journal_date_recd_electronic     2012-03-14
_journal_date_accepted     2012-03-31
_journal_name_full     'Acta Crystallographica, Section E'
_journal_year     2012
_journal_volume     68
_journal_issue      5
_journal_page_first     o1316
_journal_page_last     o1317
_journal_paper_category     QO
_journal_paper_doi     10.1107/S1600536812014079
_journal_coeditor_code     EZ2289
_publ_contact_author_name     'Prof. Fun, Hoong-Kun'
_publ_contact_author_address
;
      X-ray Crystallography Unit
      School of Physics
      Universiti Sains Malaysia
      11800 USM, Penang
      MALAYSIA
;
_publ_contact_author_email     'hkfun@usm.my'
_publ_contact_author_fax     '604 6579150'
_publ_contact_author_phone     '604 6533652'
_publ_section_title
;
<i>N</i>-(2,4-Dimethylphenyl)-2,2-diphenylacetamide
;
loop_
    _publ_author_name
    _publ_author_footnote
    _publ_author_address
    'Fun, Hoong-Kun'
;
Thomson Reuters ResearcherID: A-3561-2009.
;
;
X-ray Crystallography Unit
School of Physics
Universiti Sains Malaysia
11800 USM, Penang
Malaysia
;
    'Tze Shyang Chia' ?
;
X-ray Crystallography Unit
School of Physics
Universiti Sains Malaysia
11800 USM, Penang
Malaysia
;
    'Prakash S. Nayak' ?
;
Department of Studies in Chemistry
Mangalore University
Mangalagangotri 574 199
India
;
    'B. Narayana' ?
;
Department of Studies in Chemistry
Mangalore University
Mangalagangotri 574 199
India
;
    'B. K. Sarojini' ?
;
Department of Chemistry
P.A. College of Engineering
Nadupadavu
Montepadavu
PO
Mangalore 574 153
India
;
data_I
_audit_creation_method     SHELXL-97
_chemical_name_systematic
;
<i>N</i>-(2,4-Dimethylphenyl)-2,2-diphenylacetamide
;
_chemical_name_common     ?
_chemical_formula_moiety     'C22 H21 N O'
_chemical_formula_sum     'C22 H21 N O'
_chemical_formula_iupac     'C22 H21 N O'
_chemical_formula_weight     315.40
_chemical_melting_point     ?
_symmetry_cell_setting     triclinic
_symmetry_space_group_name_H-M     'P -1'
_symmetry_space_group_name_Hall     '-P 1'
loop_
    _symmetry_equiv_pos_as_xyz
    'x, y, z'
    '-x, -y, -z'
_cell_length_a     9.5520(9)
_cell_length_b     10.2011(10)
_cell_length_c     17.9656(17)
_cell_angle_alpha     91.030(2)
_cell_angle_beta     98.957(2)
_cell_angle_gamma     90.377(2)
_cell_volume     1728.9(3)
_cell_formula_units_Z     4
_cell_measurement_reflns_used     9946
_cell_measurement_theta_min     2.28
_cell_measurement_theta_max     32.27
_cell_measurement_temperature     100.0(10)
_exptl_crystal_description     'Block'
_exptl_crystal_colour     'colourless'
_exptl_crystal_size_max     0.41
_exptl_crystal_size_mid     0.19
_exptl_crystal_size_min     0.17
_exptl_crystal_density_diffrn     1.212
_exptl_crystal_density_meas     ?
_exptl_crystal_density_method     'not measured'
_exptl_crystal_F_000     672
_exptl_absorpt_coefficient_mu     0.074
_exptl_absorpt_correction_type     multi-scan
_exptl_absorpt_process_details     '(<i>SADABS</i>; Bruker, 2009)'
_exptl_absorpt_correction_T_min     0.9701
_exptl_absorpt_correction_T_max     0.9873
_exptl_special_details
;
The crystal was placed in the cold stream of an Oxford Cryosystems Cobra
open-flow nitrogen cryostat (Cosier & Glazer, 1986) operating at 100.0 (1) K.
;
_diffrn_ambient_temperature     100.0(10)
_diffrn_radiation_type     MoK\a
_diffrn_radiation_wavelength     0.71073
_diffrn_radiation_source     'fine-focus sealed tube'
_diffrn_radiation_monochromator     graphite
_diffrn_measurement_device_type     'Bruker APEX DUO CCD area-detector'
_diffrn_measurement_method     '\f and \w scans'
_diffrn_detector_area_resol_mean     ?
_diffrn_reflns_number     30869
_diffrn_reflns_av_R_equivalents     0.0400
_diffrn_reflns_av_sigmaI/netI     0.0378
_diffrn_reflns_theta_min     2.00
_diffrn_reflns_theta_max     27.50
_diffrn_reflns_theta_full     27.50
_diffrn_measured_fraction_theta_max     0.988
_diffrn_measured_fraction_theta_full     0.988
_diffrn_reflns_limit_h_min     -12
_diffrn_reflns_limit_h_max     12
_diffrn_reflns_limit_k_min     -13
_diffrn_reflns_limit_k_max     13
_diffrn_reflns_limit_l_min     -23
_diffrn_reflns_limit_l_max     23
_diffrn_standards_number     0
_diffrn_standards_interval_count     .
_diffrn_standards_interval_time     .
_diffrn_standards_decay_%     ?
_refine_special_details
;
Refinement of <i>F</i>^2^ against ALL reflections. The weighted <i>R</i>-factor
<i>wR</i> and goodness of fit <i>S</i> are based on <i>F</i>^2^, conventional
<i>R</i>-factors <i>R</i> are based on <i>F</i>, with <i>F</i> set to zero for
negative <i>F</i>^2^. The threshold expression of <i>F</i>^2^ >
\s(<i>F</i>^2^) is used only for calculating <i>R</i>-factors(gt) <i>etc</i>.
and is not relevant to the choice of reflections for refinement.
<i>R</i>-factors based on <i>F</i>^2^ are statistically about twice as large
as those based on <i>F</i>, and <i>R</i>- factors based on ALL data will be
even larger.
;
_reflns_number_total     7858
_reflns_number_gt     6570
_reflns_threshold_expression     I>2\s(I)
_refine_ls_structure_factor_coef     Fsqd
_refine_ls_matrix_type     full
_refine_ls_R_factor_all     0.0957
_refine_ls_R_factor_gt     0.0847
_refine_ls_wR_factor_gt     0.2520
_refine_ls_wR_factor_ref     0.2611
_refine_ls_goodness_of_fit_ref     1.138
_refine_ls_restrained_S_all     1.138
_refine_ls_number_reflns     7858
_refine_ls_number_parameters     445
_refine_ls_number_restraints     0
_refine_ls_hydrogen_treatment     mixed
_refine_ls_weighting_scheme     calc
_refine_ls_weighting_details
         'calc w=1/[\s^2^(Fo^2^)+(0.0970P)^2^+5.0290P] where P=(Fo^2^+2Fc^2^)/3'
_atom_sites_solution_hydrogens     geom
_atom_sites_solution_primary     direct
_atom_sites_solution_secondary     difmap
_refine_ls_shift/su_max     0.000
_refine_ls_shift/su_mean     0.000
_refine_diff_density_max     0.606
_refine_diff_density_min     -0.415
_refine_ls_extinction_method     none
_refine_ls_extinction_coef     ?
loop_
    _atom_type_symbol
    _atom_type_description
    _atom_type_scat_dispersion_real
    _atom_type_scat_dispersion_imag
    _atom_type_scat_source
    'C' 'C' 0.0033 0.0016
                         'International Tables Vol C Tables 4.2.6.8 and 6.1.1.4'
    'H' 'H' 0.0000 0.0000
                         'International Tables Vol C Tables 4.2.6.8 and 6.1.1.4'
    'N' 'N' 0.0061 0.0033
                         'International Tables Vol C Tables 4.2.6.8 and 6.1.1.4'
    'O' 'O' 0.0106 0.0060
                         'International Tables Vol C Tables 4.2.6.8 and 6.1.1.4'
_computing_data_collection     'APEX2 (Bruker, 2009)'
_computing_cell_refinement     'SAINT (Bruker, 2009)'
_computing_data_reduction     'SAINT (Bruker, 2009)'
_computing_structure_solution     'SHELXTL (Sheldrick, 2008)'
_computing_structure_refinement     'SHELXTL (Sheldrick, 2008)'
_computing_molecular_graphics     'SHELXTL (Sheldrick, 2008)'
_computing_publication_material
;
SHELXTL (Sheldrick, 2008) and PLATON (Spek, 2009)
;
loop_
    _atom_site_type_symbol
    _atom_site_label
    _atom_site_fract_x
    _atom_site_fract_y
    _atom_site_fract_z
    _atom_site_U_iso_or_equiv
    _atom_site_adp_type
    _atom_site_calc_flag
    _atom_site_refinement_flags
    _atom_site_occupancy
    _atom_site_symmetry_multiplicity
    _atom_site_disorder_assembly
    _atom_site_disorder_group
    O O1A 0.2422(2) 0.2899(2) 0.22082(12) 0.0202(5) Uani d . 1 1 . .
    N N1A 0.0206(3) 0.2282(3) 0.16612(14) 0.0173(5) Uani d . 1 1 . .
    C C1A 0.0812(3) 0.1366(3) 0.3930(2) 0.0233(6) Uani d . 1 1 . .
    H H1AA -0.0062 0.0995 0.3692 0.028 Uiso calc R 1 1 . .
    C C2A 0.1554(4) 0.0785(3) 0.4571(2) 0.0281(7) Uani d . 1 1 . .
    H H2AA 0.1171 0.0032 0.4772 0.034 Uiso calc R 1 1 . .
    C C3A 0.2845(4) 0.1301(3) 0.49134(18) 0.0255(7) Uani d . 1 1 . .
    H H3AA 0.3344 0.0902 0.5349 0.031 Uiso calc R 1 1 . .
    C C4A 0.3407(4) 0.2397(3) 0.46204(18) 0.0226(6) Uani d . 1 1 . .
    H H4AA 0.4301 0.2743 0.4848 0.027 Uiso calc R 1 1 . .
    C C5A 0.2655(3) 0.2991(3) 0.39907(17) 0.0190(6) Uani d . 1 1 . .
    H H5AA 0.3033 0.3753 0.3796 0.023 Uiso calc R 1 1 . .
    C C6A 0.1347(3) 0.2479(3) 0.36411(16) 0.0163(6) Uani d . 1 1 . .
    C C7A 0.0518(3) 0.3118(3) 0.29485(16) 0.0159(6) Uani d . 1 1 . .
    H H7AA -0.0467 0.2749 0.2878 0.019 Uiso calc R 1 1 . .
    C C8A 0.0405(3) 0.4598(3) 0.30493(16) 0.0166(6) Uani d . 1 1 . .
    C C9A 0.1067(4) 0.5504(3) 0.26542(19) 0.0271(7) Uani d . 1 1 . .
    H H9AA 0.1658 0.5209 0.2307 0.033 Uiso calc R 1 1 . .
    C C10A 0.0877(4) 0.6843(4) 0.2758(2) 0.0321(8) Uani d . 1 1 . .
    H H10A 0.1340 0.7454 0.2484 0.039 Uiso calc R 1 1 . .
    C C11A 0.0020(4) 0.7286(3) 0.3260(2) 0.0273(7) Uani d . 1 1 . .
    H H11A -0.0126 0.8199 0.3323 0.033 Uiso calc R 1 1 . .
    C C12A -0.0624(4) 0.6392(3) 0.3667(2) 0.0289(7) Uani d . 1 1 . .
    H H12A -0.1192 0.6694 0.4024 0.035 Uiso calc R 1 1 . .
    C C13A -0.0448(3) 0.5061(3) 0.35622(19) 0.0238(7) Uani d . 1 1 . .
    H H13A -0.0911 0.4455 0.3840 0.029 Uiso calc R 1 1 . .
    C C14A 0.1152(3) 0.2754(3) 0.22425(16) 0.0153(5) Uani d . 1 1 . .
    C C15A 0.0619(3) 0.1939(3) 0.09481(16) 0.0173(6) Uani d . 1 1 . .
    C C16A 0.0185(3) 0.2723(3) 0.03354(17) 0.0218(6) Uani d . 1 1 . .
    H H16A -0.0384 0.3469 0.0389 0.026 Uiso calc R 1 1 . .
    C C17A 0.0588(3) 0.2413(3) -0.03656(18) 0.0247(7) Uani d . 1 1 . .
    H H17A 0.0294 0.2954 -0.0785 0.030 Uiso calc R 1 1 . .
    C C18A 0.1409(3) 0.1327(3) -0.04488(17) 0.0224(6) Uani d . 1 1 . .
    C C19A 0.1815(3) 0.0544(3) 0.01743(18) 0.0215(6) Uani d . 1 1 . .
    H H19A 0.2365 -0.0213 0.0115 0.026 Uiso calc R 1 1 . .
    C C20A 0.1447(3) 0.0825(3) 0.08783(17) 0.0188(6) Uani d . 1 1 . .
    C C21A 0.1879(4) 0.0999(4) -0.11911(19) 0.0303(8) Uani d . 1 1 . .
    H H21A 0.1206 0.1363 -0.1602 0.045 Uiso calc R 1 1 . .
    H H21B 0.1912 0.0044 -0.1257 0.045 Uiso calc R 1 1 . .
    H H21C 0.2823 0.1375 -0.1198 0.045 Uiso calc R 1 1 . .
    C C22A 0.1939(4) -0.0053(3) 0.15325(19) 0.0258(7) Uani d . 1 1 . .
    H H22A 0.2083 -0.0941 0.1343 0.039 Uiso calc R 1 1 . .
    H H22B 0.1220 -0.0078 0.1866 0.039 Uiso calc R 1 1 . .
    H H22C 0.2832 0.0288 0.1813 0.039 Uiso calc R 1 1 . .
    O O1B 0.7412(2) 0.1999(2) 0.21860(12) 0.0192(5) Uani d . 1 1 . .
    N N1B 0.5215(3) 0.2611(3) 0.16445(14) 0.0171(5) Uani d . 1 1 . .
    C C1B 0.5909(3) 0.3858(3) 0.36734(19) 0.0216(6) Uani d . 1 1 . .
    H H1BA 0.5300 0.4273 0.3280 0.026 Uiso calc R 1 1 . .
    C C2B 0.6464(4) 0.4580(3) 0.4319(2) 0.0250(7) Uani d . 1 1 . .
    H H2BA 0.6213 0.5472 0.4370 0.030 Uiso calc R 1 1 . .
    C C3B 0.7388(4) 0.3989(3) 0.48871(18) 0.0259(7) Uani d . 1 1 . .
    H H3BA 0.7778 0.4475 0.5327 0.031 Uiso calc R 1 1 . .
    C C4B 0.7732(4) 0.2688(3) 0.48044(18) 0.0255(7) Uani d . 1 1 . .
    H H4BA 0.8368 0.2284 0.5190 0.031 Uiso calc R 1 1 . .
    C C5B 0.7163(3) 0.1959(3) 0.41661(18) 0.0215(6) Uani d . 1 1 . .
    H H5BA 0.7411 0.1065 0.4120 0.026 Uiso calc R 1 1 . .
    C C6B 0.6232(3) 0.2537(3) 0.35958(15) 0.0155(5) Uani d . 1 1 . .
    C C7B 0.5484(3) 0.1774(3) 0.29080(16) 0.0149(5) Uani d . 1 1 . .
    H H7BA 0.4486 0.2093 0.2816 0.018 Uiso calc R 1 1 . .
    C C8B 0.5398(3) 0.0301(3) 0.30118(15) 0.0155(5) Uani d . 1 1 . .
    C C9B 0.4277(3) -0.0183(3) 0.33470(18) 0.0209(6) Uani d . 1 1 . .
    H H9BA 0.3620 0.0409 0.3511 0.025 Uiso calc R 1 1 . .
    C C10B 0.4114(4) -0.1520(3) 0.3442(2) 0.0267(7) Uani d . 1 1 . .
    H H10B 0.3354 -0.1835 0.3675 0.032 Uiso calc R 1 1 . .
    C C11B 0.5055(4) -0.2397(3) 0.3198(2) 0.0277(7) Uani d . 1 1 . .
    H H11B 0.4936 -0.3313 0.3257 0.033 Uiso calc R 1 1 . .
    C C12B 0.6170(4) -0.1927(3) 0.28682(19) 0.0275(7) Uani d . 1 1 . .
    H H12B 0.6817 -0.2526 0.2700 0.033 Uiso calc R 1 1 . .
    C C13B 0.6355(3) -0.0590(3) 0.27790(18) 0.0220(6) Uani d . 1 1 . .
    H H13B 0.7134 -0.0281 0.2559 0.026 Uiso calc R 1 1 . .
    C C14B 0.6141(3) 0.2129(3) 0.22130(16) 0.0150(5) Uani d . 1 1 . .
    C C15B 0.5644(3) 0.3007(3) 0.09483(16) 0.0175(6) Uani d . 1 1 . .
    C C16B 0.5224(3) 0.2252(3) 0.03030(17) 0.0221(6) Uani d . 1 1 . .
    H H16B 0.4661 0.1488 0.0326 0.027 Uiso calc R 1 1 . .
    C C17B 0.5623(4) 0.2607(4) -0.03800(18) 0.0267(7) Uani d . 1 1 . .
    H H17B 0.5340 0.2078 -0.0819 0.032 Uiso calc R 1 1 . .
    C C18B 0.6432(3) 0.3733(4) -0.04225(18) 0.0249(7) Uani d . 1 1 . .
    C C19B 0.6823(3) 0.4486(3) 0.02270(19) 0.0229(6) Uani d . 1 1 . .
    H H19B 0.7368 0.5261 0.0198 0.028 Uiso calc R 1 1 . .
    C C20B 0.6451(3) 0.4153(3) 0.09239(17) 0.0198(6) Uani d . 1 1 . .
    C C21B 0.6900(4) 0.4120(4) -0.1154(2) 0.0352(9) Uani d . 1 1 . .
    H H21D 0.6675 0.5043 -0.1251 0.053 Uiso calc R 1 1 . .
    H H21E 0.6405 0.3572 -0.1567 0.053 Uiso calc R 1 1 . .
    H H21F 0.7925 0.3996 -0.1118 0.053 Uiso calc R 1 1 . .
    C C22B 0.6906(4) 0.5003(3) 0.16090(19) 0.0266(7) Uani d . 1 1 . .
    H H22D 0.7101 0.5894 0.1454 0.040 Uiso calc R 1 1 . .
    H H22E 0.7766 0.4645 0.1901 0.040 Uiso calc R 1 1 . .
    H H22F 0.6149 0.5028 0.1920 0.040 Uiso calc R 1 1 . .
    H H1NA -0.069(4) 0.224(3) 0.172(2) 0.015(8) Uiso d . 1 1 . .
    H H1NB 0.434(5) 0.262(4) 0.171(2) 0.030(11) Uiso d . 1 1 . .
loop_
    _atom_site_aniso_label
    _atom_site_aniso_U_11
    _atom_site_aniso_U_22
    _atom_site_aniso_U_33
    _atom_site_aniso_U_12
    _atom_site_aniso_U_13
    _atom_site_aniso_U_23
    O1A 0.0105(9) 0.0352(12) 0.0149(10) -0.0014(8) 0.0022(8) -0.0017(8)
    N1A 0.0088(11) 0.0310(14) 0.0120(12) -0.0012(9) 0.0017(9) -0.0047(10)
    C1A 0.0153(14) 0.0243(15) 0.0304(17) -0.0004(11) 0.0034(12) 0.0034(13)
    C2A 0.0234(16) 0.0298(17) 0.0338(19) 0.0040(13) 0.0117(14) 0.0122(14)
    C3A 0.0277(16) 0.0323(17) 0.0171(15) 0.0087(13) 0.0046(12) 0.0042(12)
    C4A 0.0251(15) 0.0241(15) 0.0176(15) 0.0040(12) 0.0006(12) -0.0024(11)
    C5A 0.0214(14) 0.0184(14) 0.0167(14) 0.0007(11) 0.0014(11) -0.0012(11)
    C6A 0.0148(13) 0.0218(14) 0.0131(13) 0.0024(10) 0.0044(10) -0.0005(10)
    C7A 0.0084(12) 0.0256(15) 0.0141(13) -0.0003(10) 0.0030(10) -0.0006(11)
    C8A 0.0093(12) 0.0274(15) 0.0121(13) 0.0011(10) -0.0013(10) 0.0014(11)
    C9A 0.0295(17) 0.0312(17) 0.0234(16) -0.0005(13) 0.0125(13) 0.0030(13)
    C10A 0.037(2) 0.0266(17) 0.0335(19) -0.0049(14) 0.0076(15) 0.0053(14)
    C11A 0.0243(16) 0.0240(16) 0.0308(18) 0.0018(12) -0.0049(13) -0.0005(13)
    C12A 0.0221(16) 0.0320(18) 0.0328(19) 0.0059(13) 0.0052(14) -0.0023(14)
    C13A 0.0194(15) 0.0280(16) 0.0262(16) 0.0025(12) 0.0099(12) 0.0001(13)
    C14A 0.0114(12) 0.0238(14) 0.0109(13) 0.0005(10) 0.0024(10) -0.0002(10)
    C15A 0.0117(12) 0.0286(15) 0.0114(13) -0.0021(11) 0.0014(10) -0.0041(11)
    C16A 0.0192(14) 0.0293(16) 0.0163(14) 0.0028(12) 0.0016(11) -0.0028(12)
    C17A 0.0241(16) 0.0349(18) 0.0139(14) -0.0017(13) -0.0004(12) -0.0003(12)
    C18A 0.0176(14) 0.0345(17) 0.0153(14) -0.0078(12) 0.0043(11) -0.0069(12)
    C19A 0.0156(14) 0.0268(16) 0.0221(15) -0.0006(11) 0.0040(11) -0.0063(12)
    C20A 0.0120(13) 0.0260(15) 0.0178(14) -0.0023(11) 0.0013(10) -0.0022(11)
    C21A 0.0262(17) 0.046(2) 0.0197(16) -0.0060(15) 0.0089(13) -0.0096(14)
    C22A 0.0242(16) 0.0276(16) 0.0244(16) 0.0021(12) 0.0004(13) 0.0010(13)
    O1B 0.0102(9) 0.0326(12) 0.0149(10) -0.0001(8) 0.0023(7) 0.0016(8)
    N1B 0.0094(11) 0.0297(14) 0.0125(12) 0.0004(9) 0.0027(9) 0.0034(9)
    C1B 0.0173(14) 0.0231(15) 0.0239(16) 0.0006(11) 0.0021(11) 0.0009(12)
    C2B 0.0233(16) 0.0210(15) 0.0322(18) -0.0007(12) 0.0101(13) -0.0050(13)
    C3B 0.0305(17) 0.0308(17) 0.0159(15) -0.0051(13) 0.0035(12) -0.0064(12)
    C4B 0.0273(16) 0.0314(17) 0.0167(15) -0.0003(13) 0.0001(12) 0.0023(12)
    C5B 0.0246(15) 0.0203(14) 0.0192(15) 0.0018(12) 0.0018(12) 0.0007(11)
    C6B 0.0135(12) 0.0234(14) 0.0105(12) -0.0017(10) 0.0052(10) -0.0014(10)
    C7B 0.0110(12) 0.0216(14) 0.0123(13) 0.0011(10) 0.0023(10) -0.0002(10)
    C8B 0.0115(12) 0.0228(14) 0.0111(12) -0.0001(10) -0.0013(10) -0.0003(10)
    C9B 0.0186(14) 0.0240(15) 0.0211(15) 0.0008(11) 0.0061(11) 0.0002(11)
    C10B 0.0252(16) 0.0282(17) 0.0272(17) -0.0048(13) 0.0052(13) 0.0055(13)
    C11B 0.0344(18) 0.0190(15) 0.0271(17) -0.0022(13) -0.0029(14) 0.0004(12)
    C12B 0.0305(17) 0.0274(17) 0.0241(16) 0.0080(13) 0.0029(13) -0.0039(13)
    C13B 0.0201(15) 0.0276(16) 0.0191(15) 0.0040(12) 0.0058(11) 0.0001(12)
    C14B 0.0122(12) 0.0200(14) 0.0125(13) -0.0011(10) 0.0010(10) -0.0003(10)
    C15B 0.0101(12) 0.0298(16) 0.0128(13) 0.0018(11) 0.0016(10) 0.0045(11)
    C16B 0.0160(14) 0.0330(17) 0.0165(14) -0.0026(12) -0.0001(11) 0.0015(12)
    C17B 0.0236(16) 0.0416(19) 0.0141(14) 0.0036(13) 0.0005(12) 0.0005(13)
    C18B 0.0183(14) 0.0414(19) 0.0167(14) 0.0093(13) 0.0068(11) 0.0108(13)
    C19B 0.0136(13) 0.0318(17) 0.0242(16) 0.0019(11) 0.0042(11) 0.0096(13)
    C20B 0.0140(13) 0.0276(16) 0.0176(14) 0.0014(11) 0.0015(11) 0.0043(11)
    C21B 0.0275(18) 0.059(2) 0.0227(17) 0.0099(16) 0.0135(14) 0.0159(16)
    C22B 0.0272(17) 0.0266(16) 0.0249(17) -0.0036(13) 0.0009(13) 0.0005(13)
_geom_special_details
;
All e.s.d.'s (except the e.s.d. in the dihedral angle between two l.s. planes)
are estimated using the full covariance matrix. The cell e.s.d.'s are taken
into account individually in the estimation of e.s.d.'s in distances, angles
and torsion angles; correlations between e.s.d.'s in cell parameters are only
used when they are defined by crystal symmetry. An approximate (isotropic)
treatment of cell e.s.d.'s is used for estimating e.s.d.'s involving l.s.
planes.
;
loop_
    _geom_bond_atom_site_label_1
    _geom_bond_atom_site_label_2
    _geom_bond_site_symmetry_2
    _geom_bond_distance
    _geom_bond_publ_flag
    O1A C14A . 1.233(3) ?
    N1A C14A . 1.350(4) ?
    N1A C15A . 1.436(4) ?
    N1A H1NA . 0.88(4) ?
    C1A C6A . 1.384(4) ?
    C1A C2A . 1.398(5) ?
    C1A H1AA . 0.9500 ?
    C2A C3A . 1.385(5) ?
    C2A H2AA . 0.9500 ?
    C3A C4A . 1.385(5) ?
    C3A H3AA . 0.9500 ?
    C4A C5A . 1.393(4) ?
    C4A H4AA . 0.9500 ?
    C5A C6A . 1.401(4) ?
    C5A H5AA . 0.9500 ?
    C6A C7A . 1.526(4) ?
    C7A C8A . 1.523(4) ?
    C7A C14A . 1.529(4) ?
    C7A H7AA . 1.0000 ?
    C8A C9A . 1.383(4) ?
    C8A C13A . 1.400(4) ?
    C9A C10A . 1.392(5) ?
    C9A H9AA . 0.9500 ?
    C10A C11A . 1.381(5) ?
    C10A H10A . 0.9500 ?
    C11A C12A . 1.380(5) ?
    C11A H11A . 0.9500 ?
    C12A C13A . 1.383(5) ?
    C12A H12A . 0.9500 ?
    C13A H13A . 0.9500 ?
    C15A C16A . 1.385(4) ?
    C15A C20A . 1.404(4) ?
    C16A C17A . 1.404(4) ?
    C16A H16A . 0.9500 ?
    C17A C18A . 1.381(5) ?
    C17A H17A . 0.9500 ?
    C18A C19A . 1.394(5) ?
    C18A C21A . 1.505(4) ?
    C19A C20A . 1.390(4) ?
    C19A H19A . 0.9500 ?
    C20A C22A . 1.508(4) ?
    C21A H21A . 0.9800 ?
    C21A H21B . 0.9800 ?
    C21A H21C . 0.9800 ?
    C22A H22A . 0.9800 ?
    C22A H22B . 0.9800 ?
    C22A H22C . 0.9800 ?
    O1B C14B . 1.231(3) ?
    N1B C14B . 1.345(4) ?
    N1B C15B . 1.440(4) ?
    N1B H1NB . 0.86(5) ?
    C1B C2B . 1.393(5) ?
    C1B C6B . 1.394(4) ?
    C1B H1BA . 0.9500 ?
    C2B C3B . 1.390(5) ?
    C2B H2BA . 0.9500 ?
    C3B C4B . 1.380(5) ?
    C3B H3BA . 0.9500 ?
    C4B C5B . 1.390(4) ?
    C4B H4BA . 0.9500 ?
    C5B C6B . 1.391(4) ?
    C5B H5BA . 0.9500 ?
    C6B C7B . 1.525(4) ?
    C7B C8B . 1.521(4) ?
    C7B C14B . 1.530(4) ?
    C7B H7BA . 1.0000 ?
    C8B C13B . 1.397(4) ?
    C8B C9B . 1.399(4) ?
    C9B C10B . 1.388(5) ?
    C9B H9BA . 0.9500 ?
    C10B C11B . 1.385(5) ?
    C10B H10B . 0.9500 ?
    C11B C12B . 1.385(5) ?
    C11B H11B . 0.9500 ?
    C12B C13B . 1.389(5) ?
    C12B H12B . 0.9500 ?
    C13B H13B . 0.9500 ?
    C15B C16B . 1.385(4) ?
    C15B C20B . 1.401(4) ?
    C16B C17B . 1.393(4) ?
    C16B H16B . 0.9500 ?
    C17B C18B . 1.390(5) ?
    C17B H17B . 0.9500 ?
    C18B C19B . 1.385(5) ?
    C18B C21B . 1.511(4) ?
    C19B C20B . 1.401(4) ?
    C19B H19B . 0.9500 ?
    C20B C22B . 1.499(4) ?
    C21B H21D . 0.9800 ?
    C21B H21E . 0.9800 ?
    C21B H21F . 0.9800 ?
    C22B H22D . 0.9800 ?
    C22B H22E . 0.9800 ?
    C22B H22F . 0.9800 ?
loop_
    _geom_angle_atom_site_label_1
    _geom_angle_atom_site_label_2
    _geom_angle_atom_site_label_3
    _geom_angle_site_symmetry_1
    _geom_angle_site_symmetry_3
    _geom_angle
    _geom_angle_publ_flag
    C14A N1A C15A . . 121.6(2) ?
    C14A N1A H1NA . . 118(2) ?
    C15A N1A H1NA . . 120(2) ?
    C6A C1A C2A . . 120.2(3) ?
    C6A C1A H1AA . . 119.9 ?
    C2A C1A H1AA . . 119.9 ?
    C3A C2A C1A . . 120.4(3) ?
    C3A C2A H2AA . . 119.8 ?
    C1A C2A H2AA . . 119.8 ?
    C4A C3A C2A . . 119.9(3) ?
    C4A C3A H3AA . . 120.0 ?
    C2A C3A H3AA . . 120.0 ?
    C3A C4A C5A . . 119.6(3) ?
    C3A C4A H4AA . . 120.2 ?
    C5A C4A H4AA . . 120.2 ?
    C4A C5A C6A . . 120.9(3) ?
    C4A C5A H5AA . . 119.6 ?
    C6A C5A H5AA . . 119.6 ?
    C1A C6A C5A . . 118.9(3) ?
    C1A C6A C7A . . 119.8(3) ?
    C5A C6A C7A . . 121.3(3) ?
    C8A C7A C6A . . 112.4(2) ?
    C8A C7A C14A . . 111.8(2) ?
    C6A C7A C14A . . 110.6(2) ?
    C8A C7A H7AA . . 107.3 ?
    C6A C7A H7AA . . 107.3 ?
    C14A C7A H7AA . . 107.3 ?
    C9A C8A C13A . . 118.4(3) ?
    C9A C8A C7A . . 124.0(3) ?
    C13A C8A C7A . . 117.6(3) ?
    C8A C9A C10A . . 120.8(3) ?
    C8A C9A H9AA . . 119.6 ?
    C10A C9A H9AA . . 119.6 ?
    C11A C10A C9A . . 120.3(3) ?
    C11A C10A H10A . . 119.9 ?
    C9A C10A H10A . . 119.9 ?
    C12A C11A C10A . . 119.4(3) ?
    C12A C11A H11A . . 120.3 ?
    C10A C11A H11A . . 120.3 ?
    C11A C12A C13A . . 120.6(3) ?
    C11A C12A H12A . . 119.7 ?
    C13A C12A H12A . . 119.7 ?
    C12A C13A C8A . . 120.5(3) ?
    C12A C13A H13A . . 119.7 ?
    C8A C13A H13A . . 119.7 ?
    O1A C14A N1A . . 123.1(3) ?
    O1A C14A C7A . . 122.3(3) ?
    N1A C14A C7A . . 114.6(2) ?
    C16A C15A C20A . . 121.0(3) ?
    C16A C15A N1A . . 118.8(3) ?
    C20A C15A N1A . . 120.2(3) ?
    C15A C16A C17A . . 119.8(3) ?
    C15A C16A H16A . . 120.1 ?
    C17A C16A H16A . . 120.1 ?
    C18A C17A C16A . . 120.4(3) ?
    C18A C17A H17A . . 119.8 ?
    C16A C17A H17A . . 119.8 ?
    C17A C18A C19A . . 118.6(3) ?
    C17A C18A C21A . . 121.1(3) ?
    C19A C18A C21A . . 120.3(3) ?
    C20A C19A C18A . . 122.7(3) ?
    C20A C19A H19A . . 118.7 ?
    C18A C19A H19A . . 118.7 ?
    C19A C20A C15A . . 117.5(3) ?
    C19A C20A C22A . . 120.0(3) ?
    C15A C20A C22A . . 122.5(3) ?
    C18A C21A H21A . . 109.5 ?
    C18A C21A H21B . . 109.5 ?
    H21A C21A H21B . . 109.5 ?
    C18A C21A H21C . . 109.5 ?
    H21A C21A H21C . . 109.5 ?
    H21B C21A H21C . . 109.5 ?
    C20A C22A H22A . . 109.5 ?
    C20A C22A H22B . . 109.5 ?
    H22A C22A H22B . . 109.5 ?
    C20A C22A H22C . . 109.5 ?
    H22A C22A H22C . . 109.5 ?
    H22B C22A H22C . . 109.5 ?
    C14B N1B C15B . . 122.0(2) ?
    C14B N1B H1NB . . 116(3) ?
    C15B N1B H1NB . . 122(3) ?
    C2B C1B C6B . . 121.0(3) ?
    C2B C1B H1BA . . 119.5 ?
    C6B C1B H1BA . . 119.5 ?
    C3B C2B C1B . . 119.8(3) ?
    C3B C2B H2BA . . 120.1 ?
    C1B C2B H2BA . . 120.1 ?
    C4B C3B C2B . . 119.3(3) ?
    C4B C3B H3BA . . 120.4 ?
    C2B C3B H3BA . . 120.4 ?
    C3B C4B C5B . . 121.2(3) ?
    C3B C4B H4BA . . 119.4 ?
    C5B C4B H4BA . . 119.4 ?
    C4B C5B C6B . . 120.1(3) ?
    C4B C5B H5BA . . 119.9 ?
    C6B C5B H5BA . . 119.9 ?
    C5B C6B C1B . . 118.6(3) ?
    C5B C6B C7B . . 123.0(3) ?
    C1B C6B C7B . . 118.3(3) ?
    C8B C7B C6B . . 114.6(2) ?
    C8B C7B C14B . . 112.5(2) ?
    C6B C7B C14B . . 109.8(2) ?
    C8B C7B H7BA . . 106.4 ?
    C6B C7B H7BA . . 106.4 ?
    C14B C7B H7BA . . 106.4 ?
    C13B C8B C9B . . 118.5(3) ?
    C13B C8B C7B . . 123.7(3) ?
    C9B C8B C7B . . 117.7(3) ?
    C10B C9B C8B . . 120.7(3) ?
    C10B C9B H9BA . . 119.6 ?
    C8B C9B H9BA . . 119.6 ?
    C11B C10B C9B . . 120.3(3) ?
    C11B C10B H10B . . 119.8 ?
    C9B C10B H10B . . 119.8 ?
    C12B C11B C10B . . 119.4(3) ?
    C12B C11B H11B . . 120.3 ?
    C10B C11B H11B . . 120.3 ?
    C11B C12B C13B . . 120.8(3) ?
    C11B C12B H12B . . 119.6 ?
    C13B C12B H12B . . 119.6 ?
    C12B C13B C8B . . 120.2(3) ?
    C12B C13B H13B . . 119.9 ?
    C8B C13B H13B . . 119.9 ?
    O1B C14B N1B . . 123.4(3) ?
    O1B C14B C7B . . 122.4(2) ?
    N1B C14B C7B . . 114.2(2) ?
    C16B C15B C20B . . 120.7(3) ?
    C16B C15B N1B . . 118.9(3) ?
    C20B C15B N1B . . 120.3(3) ?
    C15B C16B C17B . . 120.4(3) ?
    C15B C16B H16B . . 119.8 ?
    C17B C16B H16B . . 119.8 ?
    C18B C17B C16B . . 120.3(3) ?
    C18B C17B H17B . . 119.8 ?
    C16B C17B H17B . . 119.8 ?
    C19B C18B C17B . . 118.4(3) ?
    C19B C18B C21B . . 120.5(3) ?
    C17B C18B C21B . . 121.1(3) ?
    C18B C19B C20B . . 122.8(3) ?
    C18B C19B H19B . . 118.6 ?
    C20B C19B H19B . . 118.6 ?
    C19B C20B C15B . . 117.3(3) ?
    C19B C20B C22B . . 120.5(3) ?
    C15B C20B C22B . . 122.2(3) ?
    C18B C21B H21D . . 109.5 ?
    C18B C21B H21E . . 109.5 ?
    H21D C21B H21E . . 109.5 ?
    C18B C21B H21F . . 109.5 ?
    H21D C21B H21F . . 109.5 ?
    H21E C21B H21F . . 109.5 ?
    C20B C22B H22D . . 109.5 ?
    C20B C22B H22E . . 109.5 ?
    H22D C22B H22E . . 109.5 ?
    C20B C22B H22F . . 109.5 ?
    H22D C22B H22F . . 109.5 ?
    H22E C22B H22F . . 109.5 ?
loop_
    _geom_torsion_atom_site_label_1
    _geom_torsion_atom_site_label_2
    _geom_torsion_atom_site_label_3
    _geom_torsion_atom_site_label_4
    _geom_torsion_site_symmetry_1
    _geom_torsion_site_symmetry_2
    _geom_torsion_site_symmetry_3
    _geom_torsion_site_symmetry_4
    _geom_torsion
    _geom_torsion_publ_flag
    C6A C1A C2A C3A . . . . -1.4(5) ?
    C1A C2A C3A C4A . . . . -0.1(5) ?
    C2A C3A C4A C5A . . . . 1.3(5) ?
    C3A C4A C5A C6A . . . . -1.2(5) ?
    C2A C1A C6A C5A . . . . 1.5(5) ?
    C2A C1A C6A C7A . . . . -179.1(3) ?
    C4A C5A C6A C1A . . . . -0.3(4) ?
    C4A C5A C6A C7A . . . . -179.7(3) ?
    C1A C6A C7A C8A . . . . 132.8(3) ?
    C5A C6A C7A C8A . . . . -47.8(4) ?
    C1A C6A C7A C14A . . . . -101.5(3) ?
    C5A C6A C7A C14A . . . . 77.9(3) ?
    C6A C7A C8A C9A . . . . 111.8(3) ?
    C14A C7A C8A C9A . . . . -13.2(4) ?
    C6A C7A C8A C13A . . . . -69.7(3) ?
    C14A C7A C8A C13A . . . . 165.3(3) ?
    C13A C8A C9A C10A . . . . -0.6(5) ?
    C7A C8A C9A C10A . . . . 177.9(3) ?
    C8A C9A C10A C11A . . . . -0.1(6) ?
    C9A C10A C11A C12A . . . . 1.3(6) ?
    C10A C11A C12A C13A . . . . -1.8(5) ?
    C11A C12A C13A C8A . . . . 1.1(5) ?
    C9A C8A C13A C12A . . . . 0.1(5) ?
    C7A C8A C13A C12A . . . . -178.5(3) ?
    C15A N1A C14A O1A . . . . -1.3(5) ?
    C15A N1A C14A C7A . . . . 177.7(3) ?
    C8A C7A C14A O1A . . . . 73.9(3) ?
    C6A C7A C14A O1A . . . . -52.1(4) ?
    C8A C7A C14A N1A . . . . -105.2(3) ?
    C6A C7A C14A N1A . . . . 128.8(3) ?
    C14A N1A C15A C16A . . . . -109.0(3) ?
    C14A N1A C15A C20A . . . . 71.1(4) ?
    C20A C15A C16A C17A . . . . -0.7(5) ?
    N1A C15A C16A C17A . . . . 179.4(3) ?
    C15A C16A C17A C18A . . . . 0.3(5) ?
    C16A C17A C18A C19A . . . . 0.6(5) ?
    C16A C17A C18A C21A . . . . -178.6(3) ?
    C17A C18A C19A C20A . . . . -1.2(5) ?
    C21A C18A C19A C20A . . . . 178.0(3) ?
    C18A C19A C20A C15A . . . . 0.8(5) ?
    C18A C19A C20A C22A . . . . -179.1(3) ?
    C16A C15A C20A C19A . . . . 0.2(4) ?
    N1A C15A C20A C19A . . . . -179.9(3) ?
    C16A C15A C20A C22A . . . . -179.9(3) ?
    N1A C15A C20A C22A . . . . -0.1(4) ?
    C6B C1B C2B C3B . . . . 1.8(5) ?
    C1B C2B C3B C4B . . . . -0.5(5) ?
    C2B C3B C4B C5B . . . . -0.5(5) ?
    C3B C4B C5B C6B . . . . 0.1(5) ?
    C4B C5B C6B C1B . . . . 1.2(5) ?
    C4B C5B C6B C7B . . . . -175.4(3) ?
    C2B C1B C6B C5B . . . . -2.2(5) ?
    C2B C1B C6B C7B . . . . 174.6(3) ?
    C5B C6B C7B C8B . . . . 20.8(4) ?
    C1B C6B C7B C8B . . . . -155.8(3) ?
    C5B C6B C7B C14B . . . . -107.0(3) ?
    C1B C6B C7B C14B . . . . 76.5(3) ?
    C6B C7B C8B C13B . . . . -96.5(3) ?
    C14B C7B C8B C13B . . . . 29.9(4) ?
    C6B C7B C8B C9B . . . . 84.7(3) ?
    C14B C7B C8B C9B . . . . -148.9(3) ?
    C13B C8B C9B C10B . . . . -0.4(5) ?
    C7B C8B C9B C10B . . . . 178.4(3) ?
    C8B C9B C10B C11B . . . . -0.6(5) ?
    C9B C10B C11B C12B . . . . 0.8(5) ?
    C10B C11B C12B C13B . . . . 0.0(5) ?
    C11B C12B C13B C8B . . . . -1.1(5) ?
    C9B C8B C13B C12B . . . . 1.2(4) ?
    C7B C8B C13B C12B . . . . -177.5(3) ?
    C15B N1B C14B O1B . . . . 0.5(5) ?
    C15B N1B C14B C7B . . . . 179.5(3) ?
    C8B C7B C14B O1B . . . . -72.0(3) ?
    C6B C7B C14B O1B . . . . 56.9(4) ?
    C8B C7B C14B N1B . . . . 108.9(3) ?
    C6B C7B C14B N1B . . . . -122.1(3) ?
    C14B N1B C15B C16B . . . . 109.1(3) ?
    C14B N1B C15B C20B . . . . -72.1(4) ?
    C20B C15B C16B C17B . . . . 1.3(5) ?
    N1B C15B C16B C17B . . . . -179.9(3) ?
    C15B C16B C17B C18B . . . . -0.8(5) ?
    C16B C17B C18B C19B . . . . -0.2(5) ?
    C16B C17B C18B C21B . . . . 178.7(3) ?
    C17B C18B C19B C20B . . . . 0.7(5) ?
    C21B C18B C19B C20B . . . . -178.2(3) ?
    C18B C19B C20B C15B . . . . -0.2(5) ?
    C18B C19B C20B C22B . . . . 179.9(3) ?
    C16B C15B C20B C19B . . . . -0.8(4) ?
    N1B C15B C20B C19B . . . . -179.6(3) ?
    C16B C15B C20B C22B . . . . 179.1(3) ?
    N1B C15B C20B C22B . . . . 0.4(4) ?
loop_
    _geom_hbond_atom_site_label_D
    _geom_hbond_atom_site_label_H
    _geom_hbond_atom_site_label_A
    _geom_hbond_site_symmetry_A
    _geom_hbond_distance_DH
    _geom_hbond_distance_HA
    _geom_hbond_distance_DA
    _geom_hbond_angle_DHA
    _geom_hbond_publ_flag
    N1A H1NA O1B 1_455 0.88(4) 2.13(4) 2.980(3) 163(3) yes
    N1B H1NB O1A . 0.86(5) 2.18(5) 3.012(3) 162(3) yes
    C7A H7AA O1B 1_455 1.0000 2.3200 3.258(4) 155.00 yes
    C9A H9AA O1A . 0.9500 2.4800 3.110(4) 123.00 yes
    C7B H7BA O1A . 1.0000 2.2700 3.225(4) 160.00 yes
    C13B H13B O1B . 0.9500 2.4600 3.087(4) 124.00 yes
    C3A H3AA Cg5 2_656 0.95 2.89 3.754(4) 151 yes
    C4A H4AA Cg4 1_555 0.95 2.84 3.539(4) 131 yes
    C13A H13A Cg4 1_455 0.95 2.68 3.561(3) 154 yes
    C9B H9BA Cg1 1_555 0.95 2.62 3.546(3) 167 yes
_iucr_refine_instructions_details
;
TITL mo_bks66_0m in P-1 (100K)
CELL 0.71073   9.5520  10.2011  17.9656  91.030  98.957  90.377
ZERR    4.00   0.0009   0.0010   0.0017   0.002   0.002   0.002
LATT  1
SFAC C H N O
UNIT 88 84 4 4
TEMP -173.000
SIZE 0.174 0.188 0.415
L.S. 10
BOND $H
FMAP 2 1 60
PLAN 20
OMIT -4 55
OMIT -3   1   3
OMIT  4  -1   6
OMIT  1  -1  13
ACTA
CONF
WGHT      0.0970      5.0290
FVAR       0.61141
O1A   4    0.242237    0.289872    0.220823    11.00000    0.01048    0.03520 =
         0.01490   -0.00174    0.00225   -0.00138
N1A   3    0.020554    0.228246    0.166116    11.00000    0.00881    0.03104 =
         0.01199   -0.00472    0.00166   -0.00115
C1A   1    0.081218    0.136604    0.392973    11.00000    0.01533    0.02427 =
         0.03036    0.00336    0.00339   -0.00045
AFIX  43
H1AA  2   -0.006229    0.099538    0.369157    11.00000   -1.20000
AFIX   0
C2A   1    0.155405    0.078489    0.457054    11.00000    0.02341    0.02978 =
         0.03376    0.01219    0.01169    0.00404
AFIX  43
H2AA  2    0.117077    0.003201    0.477203    11.00000   -1.20000
AFIX   0
C3A   1    0.284480    0.130051    0.491340    11.00000    0.02774    0.03227 =
         0.01706    0.00415    0.00456    0.00868
AFIX  43
H3AA  2    0.334366    0.090222    0.534902    11.00000   -1.20000
AFIX   0
C4A   1    0.340732    0.239742    0.462041    11.00000    0.02505    0.02414 =
         0.01762   -0.00242    0.00064    0.00398
AFIX  43
H4AA  2    0.430135    0.274296    0.484764    11.00000   -1.20000
AFIX   0
C5A   1    0.265451    0.299078    0.399073    11.00000    0.02141    0.01843 =
         0.01674   -0.00125    0.00137    0.00067
AFIX  43
H5AA  2    0.303289    0.375251    0.379585    11.00000   -1.20000
AFIX   0
C6A   1    0.134706    0.247933    0.364106    11.00000    0.01476    0.02181 =
         0.01314   -0.00048    0.00442    0.00240
C7A   1    0.051818    0.311838    0.294848    11.00000    0.00839    0.02563 =
         0.01406   -0.00061    0.00305   -0.00026
AFIX  13
H7AA  2   -0.046685    0.274883    0.287842    11.00000   -1.20000
AFIX   0
C8A   1    0.040547    0.459757    0.304934    11.00000    0.00935    0.02739 =
         0.01208    0.00143   -0.00135    0.00105
C9A   1    0.106686    0.550376    0.265416    11.00000    0.02955    0.03118 =
         0.02344    0.00304    0.01247   -0.00053
AFIX  43
H9AA  2    0.165783    0.520880    0.230732    11.00000   -1.20000
AFIX   0
C10A  1    0.087721    0.684271    0.275842    11.00000    0.03711    0.02662 =
         0.03350    0.00532    0.00765   -0.00489
AFIX  43
H10A  2    0.133963    0.745359    0.248362    11.00000   -1.20000
AFIX   0
C11A  1    0.001971    0.728630    0.325962    11.00000    0.02428    0.02401 =
         0.03076   -0.00054   -0.00492    0.00181
AFIX  43
H11A  2   -0.012588    0.819925    0.332310    11.00000   -1.20000
AFIX   0
C12A  1   -0.062388    0.639226    0.366744    11.00000    0.02211    0.03195 =
         0.03281   -0.00230    0.00522    0.00593
AFIX  43
H12A  2   -0.119243    0.669395    0.402364    11.00000   -1.20000
AFIX   0
C13A  1   -0.044848    0.506059    0.356218    11.00000    0.01940    0.02803 =
         0.02615    0.00011    0.00987    0.00254
AFIX  43
H13A  2   -0.091118    0.445500    0.384011    11.00000   -1.20000
AFIX   0
C14A  1    0.115193    0.275403    0.224250    11.00000    0.01140    0.02382 =
         0.01094   -0.00017    0.00237    0.00050
C15A  1    0.061918    0.193885    0.094815    11.00000    0.01169    0.02863 =
         0.01139   -0.00414    0.00135   -0.00205
C16A  1    0.018478    0.272337    0.033540    11.00000    0.01918    0.02931 =
         0.01632   -0.00283    0.00157    0.00283
AFIX  43
H16A  2   -0.038415    0.346911    0.038913    11.00000   -1.20000
AFIX   0
C17A  1    0.058774    0.241332   -0.036561    11.00000    0.02408    0.03486 =
         0.01394   -0.00025   -0.00041   -0.00165
AFIX  43
H17A  2    0.029364    0.295410   -0.078518    11.00000   -1.20000
AFIX   0
C18A  1    0.140912    0.132685   -0.044875    11.00000    0.01764    0.03448 =
         0.01526   -0.00691    0.00433   -0.00783
C19A  1    0.181464    0.054375    0.017425    11.00000    0.01563    0.02677 =
         0.02209   -0.00628    0.00400   -0.00063
AFIX  43
H19A  2    0.236466   -0.021277    0.011534    11.00000   -1.20000
AFIX   0
C20A  1    0.144699    0.082469    0.087835    11.00000    0.01202    0.02604 =
         0.01782   -0.00215    0.00128   -0.00235
C21A  1    0.187850    0.099875   -0.119113    11.00000    0.02620    0.04615 =
         0.01965   -0.00963    0.00889   -0.00600
AFIX 137
H21A  2    0.120610    0.136324   -0.160173    11.00000   -1.50000
H21B  2    0.191231    0.004431   -0.125679    11.00000   -1.50000
H21C  2    0.282282    0.137502   -0.119838    11.00000   -1.50000
AFIX   0
C22A  1    0.193854   -0.005341    0.153249    11.00000    0.02420    0.02761 =
         0.02444    0.00100    0.00037    0.00209
AFIX 137
H22A  2    0.208288   -0.094124    0.134296    11.00000   -1.50000
H22B  2    0.121971   -0.007776    0.186636    11.00000   -1.50000
H22C  2    0.283237    0.028833    0.181313    11.00000   -1.50000
AFIX   0
O1B   4    0.741184    0.199865    0.218597    11.00000    0.01021    0.03259 =
         0.01492    0.00161    0.00227   -0.00009
N1B   3    0.521458    0.261080    0.164453    11.00000    0.00936    0.02970 =
         0.01253    0.00337    0.00266    0.00045
C1B   1    0.590875    0.385809    0.367338    11.00000    0.01732    0.02313 =
         0.02390    0.00090    0.00212    0.00060
AFIX  43
H1BA  2    0.530001    0.427278    0.328002    11.00000   -1.20000
AFIX   0
C2B   1    0.646430    0.457964    0.431868    11.00000    0.02329    0.02103 =
         0.03216   -0.00499    0.01005   -0.00069
AFIX  43
H2BA  2    0.621289    0.547243    0.437026    11.00000   -1.20000
AFIX   0
C3B   1    0.738804    0.398886    0.488710    11.00000    0.03053    0.03084 =
         0.01595   -0.00636    0.00349   -0.00508
AFIX  43
H3BA  2    0.777811    0.447513    0.532748    11.00000   -1.20000
AFIX   0
C4B   1    0.773182    0.268835    0.480437    11.00000    0.02730    0.03142 =
         0.01670    0.00231    0.00011   -0.00030
AFIX  43
H4BA  2    0.836815    0.228405    0.519024    11.00000   -1.20000
AFIX   0
C5B   1    0.716317    0.195927    0.416611    11.00000    0.02465    0.02028 =
         0.01924    0.00072    0.00180    0.00181
AFIX  43
H5BA  2    0.741126    0.106453    0.411957    11.00000   -1.20000
AFIX   0
C6B   1    0.623194    0.253738    0.359575    11.00000    0.01350    0.02344 =
         0.01045   -0.00145    0.00524   -0.00167
C7B   1    0.548429    0.177408    0.290800    11.00000    0.01099    0.02156 =
         0.01230   -0.00019    0.00234    0.00115
AFIX  13
H7BA  2    0.448581    0.209339    0.281579    11.00000   -1.20000
AFIX   0
C8B   1    0.539754    0.030090    0.301179    11.00000    0.01152    0.02277 =
         0.01114   -0.00028   -0.00128   -0.00009
C9B   1    0.427725   -0.018342    0.334698    11.00000    0.01857    0.02396 =
         0.02114    0.00021    0.00610    0.00076
AFIX  43
H9BA  2    0.362047    0.040913    0.351141    11.00000   -1.20000
AFIX   0
C10B  1    0.411437   -0.151988    0.344204    11.00000    0.02519    0.02820 =
         0.02721    0.00547    0.00523   -0.00483
AFIX  43
H10B  2    0.335413   -0.183453    0.367530    11.00000   -1.20000
AFIX   0
C11B  1    0.505511   -0.239741    0.319842    11.00000    0.03445    0.01903 =
         0.02713    0.00042   -0.00285   -0.00218
AFIX  43
H11B  2    0.493619   -0.331305    0.325740    11.00000   -1.20000
AFIX   0
C12B  1    0.617025   -0.192719    0.286816    11.00000    0.03047    0.02742 =
         0.02413   -0.00387    0.00289    0.00801
AFIX  43
H12B  2    0.681735   -0.252612    0.270044    11.00000   -1.20000
AFIX   0
C13B  1    0.635452   -0.059008    0.277903    11.00000    0.02009    0.02761 =
         0.01911    0.00012    0.00584    0.00395
AFIX  43
H13B  2    0.713362   -0.028057    0.255915    11.00000   -1.20000
AFIX   0
C14B  1    0.614072    0.212903    0.221301    11.00000    0.01215    0.01997 =
         0.01251   -0.00025    0.00100   -0.00110
C15B  1    0.564396    0.300732    0.094829    11.00000    0.01005    0.02984 =
         0.01284    0.00447    0.00164    0.00176
C16B  1    0.522424    0.225242    0.030295    11.00000    0.01603    0.03303 =
         0.01650    0.00152   -0.00011   -0.00255
AFIX  43
H16B  2    0.466096    0.148759    0.032599    11.00000   -1.20000
AFIX   0
C17B  1    0.562279    0.260741   -0.037995    11.00000    0.02360    0.04162 =
         0.01405    0.00053    0.00054    0.00356
AFIX  43
H17B  2    0.534028    0.207755   -0.081858    11.00000   -1.20000
AFIX   0
C18B  1    0.643180    0.373317   -0.042248    11.00000    0.01830    0.04144 =
         0.01672    0.01080    0.00676    0.00925
C19B  1    0.682322    0.448595    0.022700    11.00000    0.01358    0.03179 =
         0.02416    0.00961    0.00418    0.00185
AFIX  43
H19B  2    0.736760    0.526102    0.019849    11.00000   -1.20000
AFIX   0
C20B  1    0.645069    0.415320    0.092388    11.00000    0.01400    0.02765 =
         0.01759    0.00431    0.00153    0.00137
C21B  1    0.690014    0.411996   -0.115386    11.00000    0.02746    0.05909 =
         0.02269    0.01589    0.01346    0.00985
AFIX 137
H21D  2    0.667481    0.504313   -0.125078    11.00000   -1.50000
H21E  2    0.640469    0.357183   -0.156727    11.00000   -1.50000
H21F  2    0.792478    0.399586   -0.111802    11.00000   -1.50000
AFIX   0
C22B  1    0.690613    0.500345    0.160901    11.00000    0.02722    0.02665 =
         0.02486    0.00051    0.00092   -0.00357
AFIX 137
H22D  2    0.710121    0.589383    0.145391    11.00000   -1.50000
H22E  2    0.776571    0.464479    0.190133    11.00000   -1.50000
H22F  2    0.614926    0.502764    0.191977    11.00000   -1.50000
AFIX   0
H1NA  2   -0.069480    0.223799    0.171723    11.00000    0.01498
H1NB  2    0.434484    0.262364    0.170834    11.00000    0.03015
HKLF 4
REM  mo_bks66_0m in P-1 (100K)
REM R1 =  0.0847 for   6570 Fo > 4sig(Fo)  and  0.0957 for all   7858 data
REM    445 parameters refined using      0 restraints
END
WGHT      0.0970      5.0290
REM Highest difference peak  0.606,  deepest hole -0.415,  1-sigma level  0.101
Q1    1   0.5454  0.1056  0.3003  11.00000  0.05    0.61
Q2    1   0.1182  0.1593  0.3629  11.00000  0.05    0.60
Q3    1   0.2700  0.2251  0.4829  11.00000  0.05    0.55
Q4    1   0.1339  0.6245  0.2841  11.00000  0.05    0.55
Q5    1  -0.0763  0.5764  0.3378  11.00000  0.05    0.55
Q6    1   0.0501  0.3885  0.2955  11.00000  0.05    0.53
Q7    1   0.6473  0.3219  0.0942  11.00000  0.05    0.50
Q8    1   0.4406 -0.0770  0.3615  11.00000  0.05    0.49
Q9    1   0.0586  0.2758  0.0836  11.00000  0.05    0.46
Q10   1   0.1390  0.2148 -0.0431  11.00000  0.05    0.45
Q11   1   0.7379  0.2964  0.2208  11.00000  0.05    0.44
Q12   1   0.2370  0.3854  0.2190  11.00000  0.05    0.43
Q13   1   0.2013  0.3183  0.4196  11.00000  0.05    0.42
Q14   1   0.0276  0.1351  0.1736  11.00000  0.05    0.41
Q15   1   0.8097  0.3280 -0.1403  11.00000  0.05    0.40
Q16   1   0.8435  0.2554  0.4607  11.00000  0.05    0.40
Q17   1  -0.0019  0.6537  0.3419  11.00000  0.05    0.39
Q18   1   0.5981 -0.1240  0.2756  11.00000  0.05    0.38
Q19   1   0.7830  0.5558  0.1558  11.00000  0.05    0.37
Q20   1   0.0141  0.3175  0.1601  11.00000  0.05    0.37
;
