# Supplementary material for: N-(2,4-Dimethyl­phen­yl)-2,2-diphenyl­acetamide
Source: Acta Crystallogr Sect E Struct Rep Online. 2012 Apr 6;68(Pt 5):o1316–7. doi: 10.1107/S1600536812014079 (PMC3344457; doi:10.1107/S1600536812014079)
Supplement: Supplementary file 2 [file e-68-o1316-Isup2.hkl]

# 
# h,k,l, Fc-squared, Fo-squared, sigma(Fo-squared) and status flag 
# 
data_I
_shelx_title ' mo_bks66_0m in P-1 (100K)' 
_shelx_refln_list_code          4 
_shelx_F_calc_maximum      154.79 
_exptl_crystal_F_000       672.00 
_reflns_d_resolution_high  0.7697 
 
loop_ 
 _symmetry_equiv_pos_as_xyz 
 'x, y, z' 
 '-x, -y, -z' 
 
_cell_length_a     9.5520 
_cell_length_b    10.2011 
_cell_length_c    17.9656 
_cell_angle_alpha  91.030 
_cell_angle_beta   98.957 
_cell_angle_gamma  90.377 
 
_shelx_F_squared_multiplier     1.000 
 
loop_ 
 _refln_index_h 
 _refln_index_k 
 _refln_index_l 
 _refln_F_squared_calc 
 _refln_F_squared_meas 
 _refln_F_squared_sigma 
 _refln_observed_status 
   1   0   0       63.66       62.61      2.60 o 
   2   0   0      642.36      647.93     14.20 o 
   3   0   0     1278.17     1521.92     32.83 o 
   4   0   0       19.21       37.98      2.70 o 
   5   0   0       23.94       36.01      2.22 o 
   6   0   0       27.43       45.68      1.56 o 
   7   0   0        0.89        3.67      0.71 o 
   8   0   0       19.57       19.82      1.75 o 
   9   0   0       78.59      102.61      4.08 o 
  10   0   0      332.09      380.45      8.34 o 
  11   0   0        5.27        9.24      1.75 o 
  12   0   0       24.96       22.79      6.79 o 
 -12   1   0       12.71        7.83      3.50 o 
 -11   1   0       55.65       84.68      3.53 o 
 -10   1   0       99.82       89.53      4.19 o 
  -9   1   0        0.01       42.15      2.77 o 
  -8   1   0      226.22      238.41      4.85 o 
  -7   1   0      530.72      540.22      8.82 o 
  -6   1   0      537.69      568.06      9.96 o 
  -5   1   0      122.97      339.92     20.40 o 
  -4   1   0     1795.18     2242.06     42.69 o 
  -3   1   0     5872.19     6592.89    182.83 o 
  -2   1   0    10772.66    11731.08    263.00 o 
  -1   1   0       28.68       27.96      1.84 o 
   0   1   0       11.57       -0.09      1.25 o 
   1   1   0      187.63      105.74      5.43 o 
   2   1   0    13975.57    14625.10    285.34 o 
   3   1   0     7242.59     7967.48    154.75 o 
   4   1   0     2999.53     3278.16     50.12 o 
   5   1   0     1046.11     1001.55     14.97 o 
   6   1   0      191.87      326.32      5.64 o 
   7   1   0       35.29      188.69      3.26 o 
   8   1   0      287.98      274.53      5.64 o 
   9   1   0      162.95      145.96      3.85 o 
  10   1   0       41.62       53.98      5.97 o 
  11   1   0      265.22      199.38     10.46 o 
  12   1   0       16.21       11.09      3.79 o 
 -12   2   0        0.12        1.55      1.76 o 
 -11   2   0       14.82       16.93      2.00 o 
 -10   2   0        0.23        3.28      1.80 o 
  -9   2   0        2.44        5.87      1.50 o 
  -8   2   0     1026.41      933.79     15.00 o 
  -7   2   0        7.85       12.20      1.15 o 
  -6   2   0      554.77      615.42     11.35 o 
  -5   2   0     1708.23     1927.10     65.16 o 
  -4   2   0     1350.42     1411.01     44.66 o 
  -3   2   0      360.18      379.69     18.89 o 
  -2   2   0     4170.63     3741.93    101.16 o 
  -1   2   0     5817.21     5243.81    212.48 o 
   0   2   0    10275.06     8848.54    223.05 o 
   1   2   0     4853.94     4288.62    138.64 o 
   2   2   0     5232.30     4682.82    167.65 o 
   3   2   0      628.03      576.17     12.76 o 
   4   2   0     2144.74     2302.23     40.72 o 
   5   2   0     2227.18     2462.81     38.51 o 
   6   2   0      469.59      572.45      8.53 o 
   7   2   0       27.35       23.83      1.60 o 
   8   2   0      539.30      624.94     13.34 o 
   9   2   0       32.70       26.16      2.26 o 
  10   2   0       27.42       26.44      2.78 o 
  11   2   0       10.56       11.73      2.66 o 
  12   2   0       20.43       15.80      5.58 o 
 -11   3   0       42.39       48.00      3.77 o 
 -10   3   0      500.24      463.61     10.50 o 
  -9   3   0       77.68       62.08      4.44 o 
  -8   3   0       20.79       21.56      1.93 o 
  -7   3   0        0.89        2.17      1.05 o 
  -6   3   0      127.95      131.21      3.49 o 
  -5   3   0      303.16      247.44      6.42 o 
  -4   3   0     1127.76     1283.78     39.65 o 
  -3   3   0      957.48      873.41     17.03 o 
  -2   3   0      454.72      454.77     11.68 o 
  -1   3   0        0.02       -0.67      0.80 o 
   0   3   0      373.35      334.00      7.04 o 
   1   3   0      113.59       88.29      3.07 o 
   2   3   0      243.18      213.92     15.63 o 
   3   3   0      590.24      503.70     14.29 o 
   4   3   0     1966.10     2100.05     44.89 o 
   5   3   0      338.64      331.14      6.95 o 
   6   3   0        0.08        3.23      2.83 o 
   7   3   0       89.40       88.71      3.46 o 
   8   3   0       37.46       37.97      2.63 o 
   9   3   0      153.00      142.89      5.50 o 
  10   3   0      284.52      296.53     11.11 o 
  11   3   0        5.00        5.04      2.89 o 
 -11   4   0       29.73       31.03      2.80 o 
 -10   4   0       42.95       49.98      4.04 o 
  -9   4   0      371.14      344.59      7.76 o 
  -8   4   0      156.62      156.59      4.63 o 
  -7   4   0      110.08      114.41      3.56 o 
  -6   4   0        3.59       -0.76      1.23 o 
  -5   4   0       64.38       72.59      3.08 o 
  -4   4   0     1073.54     1097.53     24.18 o 
  -3   4   0      654.61      546.54     15.30 o 
  -2   4   0      787.07      719.03     15.17 o 
  -1   4   0     4235.80     2432.70     99.67 o 
   0   4   0     7164.07     6750.48    141.31 o 
   1   4   0     5997.40     5669.69     95.41 o 
   2   4   0     1987.86     1907.30     41.54 o 
   3   4   0      748.21      689.51     16.10 o 
   4   4   0      662.39      624.83     19.34 o 
   5   4   0      352.47      356.32      7.82 o 
   7   4   0        8.81        6.15      5.72 o 
   8   4   0       14.85       14.06      4.89 o 
  10   4   0       33.14       29.01      5.06 o 
  11   4   0        0.05        3.39      2.92 o 
 -11   5   0       24.60       15.31      3.36 o 
 -10   5   0      190.04      179.07      5.57 o 
  -9   5   0        5.79        4.27      1.63 o 
  -8   5   0      239.49      229.22      6.38 o 
  -7   5   0       20.74       12.45      1.78 o 
  -6   5   0       64.77       66.95      3.52 o 
  -5   5   0       48.86       51.94      4.33 o 
  -4   5   0       12.88       16.99      1.43 o 
  -3   5   0      161.50      166.03      4.39 o 
  -2   5   0      128.52      154.77      4.55 o 
  -1   5   0     2448.21     2540.05     45.60 o 
   0   5   0        2.00       -0.43      0.61 o 
   1   5   0     1763.30     1898.02     32.28 o 
   2   5   0       71.70       92.92      3.49 o 
   3   5   0      138.10      166.79      9.05 o 
   4   5   0        3.05        3.78      1.40 o 
   5   5   0      100.47       83.83      4.19 o 
   6   5   0      249.36      257.74      9.78 o 
   7   5   0       51.91       53.08      4.93 o 
   8   5   0      227.81      209.10      8.94 o 
   9   5   0      101.83      106.78      7.04 o 
  10   5   0       46.97       53.73      5.49 o 
  11   5   0       86.39       78.53      7.19 o 
 -10   6   0       10.59       10.10      2.20 o 
  -9   6   0      228.20      216.61      6.70 o 
  -8   6   0     1007.94     1023.13     20.78 o 
  -7   6   0      101.17      109.87      4.46 o 
  -6   6   0      242.86      228.53      7.96 o 
  -5   6   0      507.46      472.68     13.85 o 
  -4   6   0       35.29       46.09      2.71 o 
  -3   6   0      425.58      392.83      9.56 o 
  -2   6   0        4.69        9.49      1.42 o 
  -1   6   0      278.16      260.76      6.27 o 
   0   6   0      818.66      855.43     14.48 o 
   1   6   0      504.27      498.02     10.81 o 
   2   6   0        0.45        3.08      1.11 o 
   3   6   0       80.20       92.09      8.87 o 
   4   6   0        5.71        2.86      1.06 o 
   5   6   0      289.87      288.00      8.50 o 
   6   6   0     1324.40     1262.99     35.33 o 
   7   6   0       63.89       61.10      5.56 o 
   8   6   0      113.82      119.36      7.50 o 
   9   6   0       73.39       49.17      5.53 o 
  10   6   0       21.60       14.98      4.00 o 
 -10   7   0        8.18        1.95      2.03 o 
  -9   7   0      480.04      437.03     11.01 o 
  -8   7   0        6.35        8.40      2.62 o 
  -7   7   0       17.41        6.96      2.11 o 
  -6   7   0       97.00       85.45      4.20 o 
  -5   7   0        5.01        1.30      1.32 o 
  -4   7   0       78.99       66.82      3.17 o 
  -3   7   0      125.79      115.91      4.16 o 
  -2   7   0      235.07      236.50      6.19 o 
  -1   7   0       48.65       54.52      2.93 o 
   0   7   0       64.34       67.94      2.72 o 
   1   7   0       75.77       69.30      2.77 o 
   2   7   0       82.10       89.77      3.12 o 
   3   7   0        0.02       -0.94      1.22 o 
   4   7   0       24.87       28.15      2.93 o 
   5   7   0       38.42       33.65      4.17 o 
   6   7   0     1125.17     1089.43     31.66 o 
   7   7   0      129.28      142.59      9.95 o 
   8   7   0        9.64        4.14      4.43 o 
   9   7   0      199.84      167.52     11.15 o 
  10   7   0      114.15      122.88      8.98 o 
  -9   8   0       14.59       13.84      2.86 o 
  -8   8   0        8.23        3.59      2.04 o 
  -7   8   0      248.37      239.91      7.38 o 
  -6   8   0       18.01       22.48      2.54 o 
  -5   8   0       31.67       20.42      2.51 o 
  -4   8   0      176.24      178.70      5.15 o 
  -3   8   0      316.93      338.14      7.69 o 
  -2   8   0      278.83      295.20      6.90 o 
  -1   8   0        8.64        2.69      1.39 o 
   0   8   0       81.88       76.13      3.67 o 
   1   8   0        0.44       -0.03      1.05 o 
   2   8   0       54.28       56.21      3.35 o 
   3   8   0      105.43      105.43      5.27 o 
   4   8   0       83.02       73.88      4.76 o 
   5   8   0       78.79       93.94      6.83 o 
   6   8   0      142.12      142.25      8.08 o 
   7   8   0      216.69      201.83      9.78 o 
   8   8   0       54.62       49.66     12.33 o 
   9   8   0        0.79        5.18      3.67 o 
  -9   9   0       57.68       58.93      4.34 o 
  -8   9   0        1.69        0.35      2.02 o 
  -7   9   0       31.71       25.95      3.08 o 
  -6   9   0        5.97        1.65      1.96 o 
  -5   9   0       15.22       10.08      2.20 o 
  -4   9   0      224.11      231.07      6.26 o 
  -3   9   0       27.47       22.84      2.30 o 
  -2   9   0       66.89       61.64      3.29 o 
  -1   9   0       41.93       29.25      2.33 o 
   0   9   0       41.09       43.13      2.69 o 
   1   9   0        9.60       -1.50      1.95 o 
   2   9   0       21.46       17.85      3.09 o 
   3   9   0        0.55       -3.14      1.98 o 
   4   9   0      454.65      453.27     13.07 o 
   5   9   0      105.21      110.18      7.47 o 
   6   9   0      124.54      125.76      8.26 o 
   7   9   0       53.20       54.22      6.13 o 
   8   9   0       21.33       20.35      4.73 o 
  -8  10   0       14.46       17.24      3.00 o 
  -7  10   0       63.36       79.48      6.05 o 
  -6  10   0      167.43      211.28      7.23 o 
  -5  10   0       44.54       39.47      3.46 o 
  -4  10   0      156.19      172.11      7.64 o 
  -3  10   0        4.01        5.56      1.80 o 
  -2  10   0      382.56      385.30      8.88 o 
  -1  10   0        4.63        8.76      1.84 o 
   0  10   0        2.79        3.25      1.96 o 
   1  10   0       10.94        7.27      3.33 o 
   2  10   0       84.43       81.22      6.96 o 
   3  10   0       57.69       53.29      5.86 o 
   4  10   0       68.69       85.43      6.98 o 
   5  10   0        0.00        0.16      3.66 o 
   6  10   0      154.21      155.92      9.54 o 
   7  10   0       34.68       43.04      8.15 o 
  -6  11   0       20.77       32.57      3.57 o 
  -5  11   0      138.73      147.35      6.35 o 
  -4  11   0       25.27       32.21      3.33 o 
  -3  11   0       44.74       65.64      4.36 o 
  -2  11   0        0.55       -0.27      1.61 o 
  -1  11   0        1.58        1.75      2.10 o 
   0  11   0        9.48        8.36      5.88 o 
   1  11   0       75.41       78.21     10.11 o 
   2  11   0        7.78        8.25      3.70 o 
   3  11   0        0.05       -1.44      2.88 o 
   4  11   0       27.38       41.12      8.84 o 
   5  11   0        7.00       -0.92      4.87 o 
   6  11   0       12.90       30.84      8.48 o 
  -5  12   0        8.20       11.94      3.03 o 
  -4  12   0       13.05        3.67      2.49 o 
  -3  12   0       19.72       15.66      2.84 o 
  -2  12   0       18.88       22.32      3.40 o 
  -1  12   0       56.58       62.71      7.00 o 
   0  12   0       13.23        9.64      4.10 o 
   1  12   0       37.92       31.65      5.34 o 
   2  12   0        7.07        3.64      3.66 o 
   3  12   0       77.83       72.20     11.35 o 
   4  12   0        4.46       19.64      7.39 o 
   5  12   0        6.38       12.83      7.17 o 
  -2  13   0        4.50       20.64      7.84 o 
  -1  13   0       22.78       29.13      5.72 o 
   0  13   0        6.89        9.03      4.39 o 
   1  13   0       17.98       43.20      6.22 o 
   2  13   0        1.26        2.61      5.59 o 
  -2 -13   1       46.47       61.49      7.39 o 
  -1 -13   1       31.23       44.74      6.51 o 
   0 -13   1       29.60       19.85      5.11 o 
   1 -13   1       30.66       50.58      9.86 o 
   2 -13   1        1.89        0.16      5.67 o 
  -5 -12   1      316.67      401.41     26.14 o 
  -4 -12   1       26.46       33.73      8.76 o 
  -3 -12   1        0.07       -2.70      4.60 o 
  -2 -12   1       22.90       41.06     10.90 o 
  -1 -12   1       44.17       48.13      6.20 o 
   0 -12   1        1.80        0.28      3.28 o 
   1 -12   1       19.48       29.28      9.43 o 
   2 -12   1        1.85       -1.94      2.70 o 
   3 -12   1        1.98        4.76      2.32 o 
   4 -12   1      163.58      200.97      7.38 o 
   5 -12   1        6.92        4.35      2.54 o 
  -6 -11   1       69.58       74.40      8.41 o 
  -5 -11   1       48.71       79.79     11.95 o 
  -4 -11   1       36.42       58.48      9.86 o 
  -3 -11   1        9.94       15.41      4.14 o 
  -2 -11   1        6.48        5.51      4.46 o 
  -1 -11   1        1.77        0.20      2.96 o 
   0 -11   1       61.45       78.41      7.14 o 
   1 -11   1        2.40        5.24      2.26 o 
   2 -11   1       13.59       10.41      2.11 o 
   3 -11   1       27.96       27.38      3.13 o 
   4 -11   1      101.63      129.79      6.07 o 
   5 -11   1        6.25        3.60      2.32 o 
   6 -11   1      187.69      250.83      8.28 o 
  -8 -10   1       72.03       70.14      8.40 o 
  -7 -10   1       66.17       82.86     10.64 o 
  -6 -10   1       95.07      113.36     12.87 o 
  -5 -10   1       87.32      106.09      7.65 o 
  -4 -10   1       26.20       29.09      5.67 o 
  -3 -10   1       38.75       40.33      5.20 o 
  -2 -10   1       16.20       18.77      3.98 o 
  -1 -10   1       17.79       19.44      3.97 o 
   0 -10   1        0.70        0.77      2.01 o 
   1 -10   1        7.40        8.53      1.84 o 
   2 -10   1       30.90       17.96      2.27 o 
   3 -10   1      386.07      410.15      9.40 o 
   4 -10   1      132.44      165.45      6.05 o 
   5 -10   1       35.23       35.44      3.36 o 
   6 -10   1       13.50       16.33      2.82 o 
   7 -10   1      174.70      208.09      7.33 o 
   8 -10   1      134.13      149.90      6.65 o 
  -8  -9   1        0.21        0.92      3.36 o 
  -7  -9   1       57.64       69.79      8.94 o 
  -6  -9   1        0.37        1.95      4.01 o 
  -5  -9   1      101.05      111.79      7.63 o 
  -4  -9   1       59.81       58.77      4.55 o 
  -3  -9   1       36.29       36.96      3.60 o 
  -2  -9   1       85.71       80.55      5.75 o 
  -1  -9   1        9.86        4.26      1.88 o 
   0  -9   1       36.05       49.43      2.89 o 
   1  -9   1        0.38       -0.04      1.27 o 
   2  -9   1        7.40        4.57      1.53 o 
   3  -9   1       95.20       87.96      3.94 o 
   4  -9   1      177.44      186.49      6.52 o 
   5  -9   1       32.60       25.94      2.85 o 
   6  -9   1       33.63       48.02      3.75 o 
   7  -9   1      239.79      266.59      8.18 o 
   8  -9   1       28.60       33.73      3.51 o 
  -9  -8   1       12.59       10.49      3.90 o 
  -8  -8   1        0.01       -2.90      2.79 o 
  -7  -8   1       88.31       79.61      6.90 o 
  -6  -8   1        6.48        5.06      4.61 o 
  -5  -8   1      566.43      580.70     18.80 o 
  -4  -8   1        3.14       -0.27      1.94 o 
  -3  -8   1      444.04      468.04     12.80 o 
  -2  -8   1      130.76      109.75      5.29 o 
  -1  -8   1       21.16       16.59      1.50 o 
   0  -8   1        5.62        4.32      1.29 o 
   1  -8   1       23.13       30.63      2.21 o 
   2  -8   1      231.78      258.09      6.28 o 
   3  -8   1      141.32      165.79      4.86 o 
   4  -8   1       95.05       94.85      3.95 o 
   5  -8   1        9.59        9.86      2.03 o 
   6  -8   1       10.42       11.32      2.25 o 
   7  -8   1        3.93        1.57      2.03 o 
   8  -8   1       55.71       50.00      3.80 o 
   9  -8   1       18.37       18.58      2.81 o 
 -10  -7   1       89.35      115.94     13.99 o 
  -9  -7   1        8.66        8.14      4.05 o 
  -8  -7   1        0.71       -0.40      3.04 o 
  -7  -7   1      218.66      226.47     10.73 o 
  -6  -7   1      478.67      462.81     15.73 o 
  -5  -7   1      230.41      194.75      6.85 o 
  -4  -7   1      613.32      589.55     15.14 o 
  -3  -7   1        4.21        0.78      1.62 o 
  -2  -7   1       42.87       46.09      2.17 o 
  -1  -7   1      486.78      463.70      8.08 o 
   0  -7   1       20.37       33.68      1.83 o 
   1  -7   1      593.33      622.12     11.73 o 
   2  -7   1       51.55       48.97      2.57 o 
   3  -7   1       10.59       11.60      2.07 o 
   4  -7   1       99.77       84.70      3.66 o 
   5  -7   1      475.21      479.94     11.01 o 
   6  -7   1       36.12       35.87      2.92 o 
   7  -7   1      463.88      468.10     11.19 o 
   8  -7   1      723.92      702.36     15.56 o 
   9  -7   1       47.01       35.31      3.27 o 
  10  -7   1      205.04      188.90      6.35 o 
 -10  -6   1        0.16        0.37      4.86 o 
  -9  -6   1       66.65       63.92      6.85 o 
  -8  -6   1       31.03       29.55      7.17 o 
  -7  -6   1        8.24        0.84      5.76 o 
  -6  -6   1      640.59      595.93     18.68 o 
  -5  -6   1      156.01      128.35      6.75 o 
  -4  -6   1      194.43      182.26      7.14 o 
  -3  -6   1        0.92       -0.87      1.35 o 
  -2  -6   1      565.56      632.62     10.22 o 
  -1  -6   1       27.76       40.95      1.93 o 
   0  -6   1      186.25      211.87      4.31 o 
   1  -6   1       11.60        9.60      1.23 o 
   2  -6   1       75.80       83.87      2.87 o 
   3  -6   1      207.49      196.34      4.81 o 
   4  -6   1       21.05       20.11      1.87 o 
   5  -6   1      515.15      519.23     14.79 o 
   6  -6   1      515.98      527.63     11.75 o 
   7  -6   1      336.12      306.01      8.00 o 
   8  -6   1      682.99      648.12     14.28 o 
   9  -6   1       14.91       12.26      2.20 o 
  10  -6   1      208.81      175.34      6.01 o 
 -11  -5   1        0.01        8.44      3.46 o 
 -10  -5   1       37.64       40.75      5.06 o 
  -9  -5   1      306.12      260.96     10.71 o 
  -8  -5   1       69.88       61.85      5.34 o 
  -7  -5   1       39.61       44.12      4.47 o 
  -6  -5   1       69.27       68.98      5.21 o 
  -5  -5   1      393.56      333.35      9.26 o 
  -4  -5   1      215.27      201.75     10.86 o 
  -3  -5   1      247.85      243.54      6.99 o 
  -2  -5   1      117.09      134.53      4.60 o 
  -1  -5   1       70.01       80.30      2.94 o 
   0  -5   1      913.86      823.03     16.57 o 
   1  -5   1     1549.22     1691.47     28.12 o 
   2  -5   1      290.35      312.79      6.90 o 
   3  -5   1      145.02      169.60      4.13 o 
   4  -5   1      114.19      132.03      3.57 o 
   6  -5   1      497.90      491.06     10.76 o 
   7  -5   1     1750.55     1736.39     32.64 o 
   8  -5   1      115.85      111.27      4.51 o 
   9  -5   1        5.21        1.67      1.56 o 
  10  -5   1      487.80      438.98      9.91 o 
  11  -5   1       17.65       14.92      2.44 o 
 -11  -4   1      276.96      255.30     10.93 o 
 -10  -4   1      408.23      411.99     14.52 o 
  -9  -4   1       10.36       17.12      4.47 o 
  -8  -4   1        6.66        4.68      5.74 o 
  -7  -4   1        1.14        7.76      3.31 o 
  -5  -4   1        3.04        2.31      2.05 o 
  -4  -4   1      302.81      255.74      7.12 o 
  -3  -4   1      134.79      162.75      5.87 o 
  -2  -4   1     1751.67     1733.17     47.45 o 
  -1  -4   1       65.76       63.42      2.82 o 
   0  -4   1        2.37       -0.95      0.90 o 
   1  -4   1        1.70        0.56      0.55 o 
   2  -4   1      250.26      249.68      5.09 o 
   3  -4   1      759.67      720.66     12.69 o 
   4  -4   1      853.24      778.10     21.35 o 
   5  -4   1      581.62      532.54     10.20 o 
   6  -4   1      222.27      260.98      5.43 o 
   7  -4   1      469.59      441.78      9.54 o 
   8  -4   1      484.99      447.31     10.11 o 
   9  -4   1       14.78       17.01      1.92 o 
  10  -4   1        0.31        5.07      2.23 o 
  11  -4   1        8.47       14.62      2.31 o 
 -11  -3   1       76.67       72.12      6.25 o 
 -10  -3   1       12.70       11.22      3.80 o 
  -9  -3   1        6.35       20.10      3.20 o 
  -8  -3   1       71.09       63.82      6.82 o 
  -7  -3   1       38.56       36.49      5.48 o 
  -6  -3   1     1318.83     1515.71     30.91 o 
  -5  -3   1      292.52      243.46      5.12 o 
  -4  -3   1     1922.90     2090.89     45.21 o 
  -3  -3   1      308.22      264.73      8.23 o 
  -2  -3   1      236.26      187.58      9.42 o 
  -1  -3   1     1543.30     1288.42     33.51 o 
   0  -3   1     2702.76     2505.79     49.69 o 
   1  -3   1     3337.06     2964.05     58.13 o 
   3  -3   1     1020.17     1023.59     19.99 o 
   4  -3   1     2522.10     2289.17     43.11 o 
   5  -3   1       56.30       36.24      1.49 o 
   6  -3   1       43.89       45.68      4.64 o 
   7  -3   1        7.42        2.78      0.97 o 
   8  -3   1      199.46      191.18      4.68 o 
   9  -3   1        0.35       -0.78      1.09 o 
  10  -3   1       10.70       15.40      2.04 o 
  11  -3   1       15.75       28.16      7.28 o 
 -12  -2   1        0.02        1.25     11.87 o 
 -11  -2   1      215.90      179.49      7.30 o 
 -10  -2   1       14.37       10.43      2.07 o 
  -9  -2   1        5.02       12.01      2.99 o 
  -8  -2   1        0.10       24.44      4.26 o 
  -7  -2   1      308.29      311.74      5.99 o 
  -6  -2   1       59.13       85.61      3.74 o 
  -5  -2   1      355.45      356.41      5.48 o 
  -4  -2   1     1019.92     1543.50     70.05 o 
  -3  -2   1      343.68      406.48     36.30 o 
  -1  -2   1       51.25       41.70      2.19 o 
   0  -2   1        1.12       -0.06      0.58 o 
   1  -2   1     3026.27     2645.54     46.42 o 
   2  -2   1     3097.44     2826.50    101.77 o 
   3  -2   1      243.96      207.33      4.68 o 
   4  -2   1      338.14      353.03      6.89 o 
   5  -2   1     1329.67     1341.04     21.73 o 
   6  -2   1      205.33      203.95      4.20 o 
   7  -2   1      365.07      377.54      7.40 o 
   8  -2   1       16.52       15.85      1.70 o 
   9  -2   1       62.07       66.20      2.85 o 
  10  -2   1      512.79      495.02     10.54 o 
  11  -2   1        0.54        8.66      1.84 o 
  12  -2   1        5.33        6.23      1.87 o 
 -12  -1   1       69.70       48.77      4.29 o 
 -11  -1   1      148.53      121.43      5.48 o 
 -10  -1   1      333.60      353.93      8.53 o 
  -9  -1   1      463.71      477.51      9.55 o 
  -8  -1   1       58.66       80.88      3.00 o 
  -7  -1   1       95.53      180.10      3.70 o 
  -6  -1   1     1299.08     1635.44     25.71 o 
  -5  -1   1       13.69      138.20      6.92 o 
  -4  -1   1      617.80      685.26     13.09 o 
  -3  -1   1      344.64      682.21     22.42 o 
  -2  -1   1     3142.56     3340.33     90.46 o 
  -1  -1   1     2462.77     2289.23    144.56 o 
   0  -1   1     7400.93     6103.03    289.35 o 
   2  -1   1     2148.52     1897.43     42.91 o 
   3  -1   1     3170.49     2869.43     48.28 o 
   4  -1   1     1092.29      980.47     15.11 o 
   5  -1   1      628.28      674.23     11.21 o 
   6  -1   1       51.71       61.11      2.93 o 
   7  -1   1      111.74      115.90      3.03 o 
   8  -1   1      409.46      532.94      9.94 o 
   9  -1   1        0.94        3.71      1.18 o 
  10  -1   1      327.00      275.74      6.70 o 
  11  -1   1       71.21       67.74      3.39 o 
  12  -1   1       32.29       43.41      3.21 o 
 -12   0   1       10.70       12.25      5.78 o 
 -11   0   1       40.40       55.16      3.80 o 
 -10   0   1      536.17      487.68     11.36 o 
  -9   0   1        0.04       -0.24      1.07 o 
  -8   0   1       37.71       55.14      1.97 o 
  -7   0   1       46.75       61.78      2.85 o 
  -6   0   1      708.66      789.68     14.67 o 
  -5   0   1       53.69       98.55      4.14 o 
  -4   0   1      440.77      558.01     12.08 o 
  -3   0   1      393.28      459.18     12.88 o 
  -2   0   1    15923.72    17562.96    442.89 o 
  -1   0   1       39.55       34.40      3.60 o 
   1   0   1       56.19       59.38      2.20 o 
   2   0   1     6739.63     7516.38    145.66 o 
   3   0   1      753.20      923.59     15.94 o 
   4   0   1      166.18      224.59      3.85 o 
   5   0   1        9.09       12.05      0.91 o 
   6   0   1      865.67      979.67     14.92 o 
   7   0   1        9.82       12.78      0.89 o 
   8   0   1      341.83      359.73      7.58 o 
   9   0   1      238.34      284.64      6.56 o 
  10   0   1      466.58      476.98     10.11 o 
  11   0   1       14.55       17.64      2.47 o 
  12   0   1       16.48       17.53      2.83 o 
 -12   1   1        0.06       13.50      2.42 o 
 -11   1   1        7.75       38.75      6.75 o 
 -10   1   1      463.39      440.49     10.61 o 
  -9   1   1      434.63      480.05     11.02 o 
  -8   1   1      143.75      168.20      4.92 o 
  -7   1   1      243.94      234.62      5.79 o 
  -6   1   1     1525.97     1832.06     35.68 o 
  -5   1   1      545.58      449.73      9.87 o 
  -4   1   1      532.21      618.04     17.12 o 
  -3   1   1     1636.35     1448.16     37.42 o 
  -2   1   1     2476.50     2898.94     86.48 o 
  -1   1   1     2507.46     2275.84     77.20 o 
   0   1   1     5874.37     3262.23    129.05 o 
   1   1   1     3533.99     3013.39    119.58 o 
   2   1   1      633.94     1020.06     23.60 o 
   3   1   1     1000.79     1644.06     29.09 o 
   4   1   1       61.14      328.39      7.28 o 
   5   1   1      309.64      460.14      6.18 o 
   6   1   1       98.10      105.65      2.04 o 
   7   1   1       78.67      103.37      3.19 o 
   8   1   1      708.39      723.61     12.65 o 
   9   1   1       23.39       13.43      1.63 o 
  10   1   1        1.80       82.67      4.09 o 
  11   1   1        0.18       16.61      2.71 o 
  12   1   1       68.14       77.21      5.34 o 
 -12   2   1        1.29        5.02      1.65 o 
 -11   2   1       51.70       71.92      4.05 o 
 -10   2   1        5.67        6.58      1.62 o 
  -9   2   1       41.40       39.71      2.24 o 
  -8   2   1       96.32      113.88      3.11 o 
  -7   2   1       76.80      146.48      4.35 o 
  -6   2   1      157.43      159.07      4.35 o 
  -5   2   1       73.85      126.85      7.42 o 
  -4   2   1     2210.29     2380.35     45.62 o 
  -3   2   1      704.16      647.77     20.49 o 
  -2   2   1    13124.55    12072.20    200.95 o 
  -1   2   1      124.47      115.68      3.86 o 
   0   2   1        0.03       -0.69      1.62 o 
   1   2   1     2946.76     2823.82    143.95 o 
   2   2   1     5325.34     4972.49     95.73 o 
   3   2   1      145.72      176.54      4.48 o 
   4   2   1        8.97        0.92      1.94 o 
   5   2   1      818.43     1008.71     16.29 o 
   6   2   1      180.46      211.02      4.01 o 
   7   2   1      231.58      285.54      6.25 o 
   8   2   1        0.29        3.11      1.18 o 
   9   2   1        6.41       18.71      2.01 o 
  10   2   1      288.52      347.47      9.96 o 
  11   2   1       52.41       48.91      4.35 o 
  12   2   1        3.76        5.36      2.69 o 
 -12   3   1       13.12        5.90      1.94 o 
 -11   3   1       23.16       19.08      2.57 o 
 -10   3   1       13.92       12.63      2.27 o 
  -9   3   1       82.83       85.11      3.36 o 
  -8   3   1       76.81       71.93      3.25 o 
  -7   3   1      165.05      125.17      3.43 o 
  -6   3   1      921.11     1076.57     29.73 o 
  -5   3   1      160.49      144.98      5.58 o 
  -4   3   1     2246.72     2298.53     36.01 o 
  -3   3   1       30.42       29.75      1.77 o 
  -1   3   1     1839.26     1696.40     51.67 o 
   0   3   1     4003.66     3676.45     68.27 o 
   1   3   1     2717.50     2514.88     56.20 o 
   2   3   1      147.45      127.38     10.87 o 
   3   3   1      536.16      692.77     38.74 o 
   4   3   1     1282.62     1675.63     30.00 o 
   5   3   1       19.95       14.54      1.24 o 
   6   3   1      224.45      205.71      5.59 o 
   7   3   1       45.04       34.75      2.44 o 
   8   3   1       34.67       51.31      4.61 o 
   9   3   1       15.82       11.71      2.23 o 
  10   3   1       22.82       28.71      3.10 o 
  11   3   1      156.70      139.49     11.95 o 
 -11   4   1      201.04      183.04      9.67 o 
 -10   4   1      574.22      536.56     11.04 o 
  -9   4   1      113.60      116.39      4.06 o 
  -8   4   1      230.76      254.49      6.83 o 
  -7   4   1       33.43       51.27      2.48 o 
  -6   4   1       76.63       78.94      3.57 o 
  -5   4   1      171.25      191.50      4.16 o 
  -4   4   1      290.92      285.12      6.60 o 
  -3   4   1      122.23      174.50      5.09 o 
  -2   4   1     3605.35     3418.81     77.32 o 
  -1   4   1       93.39       77.91      5.25 o 
   0   4   1      474.19      438.16      9.17 o 
   1   4   1        0.11       -0.51      0.68 o 
   2   4   1       63.12       61.18      4.75 o 
   3   4   1      682.11      720.46     14.63 o 
   4   4   1     1474.71     1383.50     27.07 o 
   5   4   1      151.19      203.78     14.50 o 
   6   4   1      371.94      215.93     19.78 o 
   8   4   1      182.53      233.99     17.34 o 
   9   4   1       53.12       48.84      4.90 o 
  10   4   1       72.96       70.13      6.03 o 
  11   4   1       57.00       61.88      5.85 o 
 -11   5   1       82.15       83.92      4.22 o 
 -10   5   1        9.51       15.18      2.10 o 
  -9   5   1      252.33      219.73      6.28 o 
  -8   5   1       34.39       31.69      2.44 o 
  -7   5   1        0.18       -0.27      1.46 o 
  -6   5   1      481.58      428.51     11.43 o 
  -5   5   1      117.02       93.25      8.69 o 
  -4   5   1      303.53      304.38      9.30 o 
  -3   5   1       57.90       56.35      2.87 o 
  -2   5   1      126.99      144.52      3.98 o 
  -1   5   1       24.95       28.26      1.85 o 
   0   5   1      454.94      420.49      9.20 o 
   1   5   1      821.53      857.43     16.53 o 
   2   5   1      298.19      293.27      7.93 o 
   3   5   1      303.49      330.69      8.85 o 
   4   5   1        0.02       -0.55      1.37 o 
   5   5   1        1.33        0.46      1.48 o 
   6   5   1      465.98      433.44     11.64 o 
   7   5   1     1087.32     1072.20     36.75 o 
   8   5   1       33.01       27.57      3.96 o 
   9   5   1      111.00      111.73      7.50 o 
  10   5   1        0.53        7.51      4.13 o 
  11   5   1        8.90        8.33      4.63 o 
 -11   6   1       87.83       62.97      3.85 o 
 -10   6   1      338.61      365.78      9.52 o 
  -9   6   1      321.91      278.46      7.73 o 
  -8   6   1      168.09      178.20      5.70 o 
  -7   6   1      176.10      173.06      5.40 o 
  -6   6   1       15.49        5.10      1.42 o 
  -5   6   1      397.48      333.97      8.78 o 
  -4   6   1       54.53       43.93      4.42 o 
  -3   6   1       10.61       10.95      1.58 o 
  -2   6   1      990.42     1030.60     19.76 o 
  -1   6   1        0.67       -0.97      1.00 o 
   0   6   1       84.86       80.68      2.69 o 
   1   6   1       14.76       18.99      1.70 o 
   2   6   1      116.78      126.96      3.42 o 
   3   6   1        8.82       14.86      1.91 o 
   4   6   1       14.79       12.71      2.50 o 
   5   6   1      358.37      357.03     13.45 o 
   6   6   1       41.71       29.56      5.32 o 
   7   6   1      162.51      156.09      8.02 o 
   8   6   1       11.99       15.28      6.21 o 
   9   6   1      367.28      344.09     13.32 o 
  10   6   1       40.91       29.51      4.92 o 
 -10   7   1        0.03       -1.15      2.21 o 
  -9   7   1        3.23        1.04      1.87 o 
  -8   7   1        1.95        2.77      1.76 o 
  -7   7   1        6.44        5.81      1.86 o 
  -6   7   1        5.68        0.39      1.55 o 
  -5   7   1       53.80       49.21      2.80 o 
  -4   7   1      439.81      434.22      9.82 o 
  -3   7   1       68.14       72.50      3.76 o 
  -2   7   1       56.55       52.78      2.93 o 
  -1   7   1      725.78      684.71     13.98 o 
   0   7   1       12.44        6.92      1.20 o 
   1   7   1      751.15      786.78     13.76 o 
   2   7   1      196.84      204.68      4.84 o 
   3   7   1       79.99       78.68      4.08 o 
   4   7   1     1149.56     1075.70     25.53 o 
   5   7   1        0.99        1.08      2.51 o 
   6   7   1       73.33       78.01      6.44 o 
   7   7   1      102.33       87.73      6.96 o 
   8   7   1      261.79      252.25     11.10 o 
   9   7   1      122.12      113.14      8.22 o 
  10   7   1      191.30      161.91      9.81 o 
  -9   8   1        0.51        0.27      1.88 o 
  -8   8   1       17.74       11.96      2.61 o 
  -7   8   1       18.32       23.31      2.76 o 
  -6   8   1       64.77       71.43      4.08 o 
  -5   8   1       48.49       51.75      3.09 o 
  -4   8   1      204.84      185.07      5.24 o 
  -3   8   1       99.58      113.34      4.28 o 
  -2   8   1      124.70      108.03      4.16 o 
  -1   8   1       66.04       76.03      5.24 o 
   0   8   1       41.99       55.25      3.15 o 
   1   8   1        0.07       -0.27      1.13 o 
   2   8   1      202.54      208.12      7.06 o 
   3   8   1      203.70      236.33      7.92 o 
   4   8   1      318.40      319.53     10.39 o 
   5   8   1      121.51      131.81      7.48 o 
   6   8   1      142.78      147.66     10.48 o 
   7   8   1      203.36      216.88     10.37 o 
   8   8   1        8.41        8.99      3.88 o 
   9   8   1       67.48       84.93      7.69 o 
  -9   9   1       12.45       11.88      2.70 o 
  -8   9   1        0.06        1.84      2.02 o 
  -7   9   1      127.38      140.26      6.65 o 
  -6   9   1       31.55       24.94      2.80 o 
  -5   9   1       35.50       38.74      3.29 o 
  -4   9   1       57.99       52.58      3.23 o 
  -3   9   1       70.47       62.08      3.43 o 
  -2   9   1      121.08      118.82      4.63 o 
  -1   9   1        3.98        0.00      1.46 o 
   0   9   1      147.25      161.65      5.30 o 
   1   9   1        1.22        5.10      2.07 o 
   2   9   1        7.97        5.62      1.86 o 
   3   9   1      197.68      200.91      7.51 o 
   4   9   1      273.03      274.03     11.28 o 
   5   9   1        5.20        2.53      2.90 o 
   6   9   1      289.74      353.84     15.83 o 
   7   9   1        0.01       -1.81      3.08 o 
   8   9   1        3.47        1.24      3.35 o 
  -8  10   1       31.25       39.00      4.08 o 
  -7  10   1        2.86        5.39      2.36 o 
  -6  10   1        0.65       -0.12      2.05 o 
  -5  10   1       13.73       11.12      2.43 o 
  -4  10   1      142.38      132.87      5.05 o 
  -3  10   1      106.05      122.77      4.77 o 
  -2  10   1       16.63       15.02      2.84 o 
  -1  10   1      189.79      183.66      5.51 o 
   0  10   1       63.66       75.34      4.63 o 
   1  10   1       30.87       33.41      3.66 o 
   2  10   1       52.61       65.50      6.33 o 
   3  10   1      101.72      102.31      7.49 o 
   4  10   1       48.71       58.91      7.38 o 
   5  10   1       19.83       19.62      4.03 o 
   6  10   1        7.40        8.48      3.76 o 
   7  10   1       63.43       63.69     13.36 o 
  -6  11   1        0.02       -2.59      2.03 o 
  -5  11   1       84.28      103.90      5.65 o 
  -4  11   1       32.15       48.32      3.89 o 
  -3  11   1        1.22        1.19      1.76 o 
  -2  11   1        4.27        2.61      1.72 o 
  -1  11   1       73.23       76.31      5.32 o 
   0  11   1       76.57       95.71      6.28 o 
   1  11   1        0.60       -0.57      2.94 o 
   2  11   1        0.16        2.17      2.95 o 
   3  11   1       14.73       19.43      6.56 o 
   4  11   1       17.47       15.66      6.67 o 
   5  11   1       21.32       15.58      6.65 o 
   6  11   1       89.98      123.99     24.97 o 
  -5  12   1        7.42        6.03      2.68 o 
  -4  12   1        3.84       10.89      2.69 o 
  -3  12   1       96.21      115.17      5.94 o 
  -2  12   1       14.86       18.24      3.24 o 
  -1  12   1       73.86      113.29      9.81 o 
   0  12   1        1.11       -1.29      3.26 o 
   1  12   1        1.56        2.34      3.29 o 
   2  12   1        1.92        7.88      3.87 o 
   3  12   1       46.58       70.28     11.11 o 
   4  12   1       34.18       55.63     10.38 o 
  -2  13   1       31.38       40.20      6.26 o 
  -1  13   1      142.65      240.71     12.86 o 
   0  13   1        1.58       -1.31      5.97 o 
   1  13   1       47.11       70.34      8.65 o 
   2  13   1        0.10       -0.29      5.41 o 
  -2 -13   2        0.01       -0.03      3.81 o 
  -1 -13   2       61.91      104.44      9.36 o 
   0 -13   2        0.60        4.44      4.00 o 
   1 -13   2       14.83       13.86      6.90 o 
   2 -13   2        7.97       17.74      7.21 o 
  -5 -12   2        7.83       12.71      6.93 o 
  -4 -12   2       10.68       11.95      6.27 o 
  -3 -12   2        3.15        2.74      3.74 o 
  -2 -12   2       60.61       84.10      8.02 o 
  -1 -12   2      166.90      214.46     11.64 o 
   0 -12   2       13.90       31.03      5.36 o 
   1 -12   2       39.62       69.86      7.30 o 
   2 -12   2       10.87       16.39      8.55 o 
   3 -12   2       54.03       79.77      5.05 o 
   4 -12   2       14.11       12.99      2.93 o 
   5 -12   2       12.59       20.42      3.28 o 
  -6 -11   2        0.21        7.19      9.28 o 
  -5 -11   2        2.16        1.52      4.50 o 
  -4 -11   2        2.61        0.50      4.68 o 
  -3 -11   2      202.48      230.65     11.61 o 
  -2 -11   2       26.86       30.36      5.01 o 
  -1 -11   2      228.58      227.63     11.55 o 
   0 -11   2       21.40       27.56      4.76 o 
   1 -11   2       90.71       99.04      6.40 o 
   2 -11   2        0.00        0.09      1.77 o 
   3 -11   2        0.09       -0.63      1.83 o 
   4 -11   2      133.88      143.41      6.48 o 
   5 -11   2       74.70       93.33      5.40 o 
   6 -11   2       11.26       21.13      3.13 o 
  -8 -10   2      145.39      184.20     22.89 o 
  -7 -10   2      177.87      174.50     13.06 o 
  -6 -10   2       10.99        7.09      4.62 o 
  -5 -10   2       20.64       23.78      7.02 o 
  -4 -10   2        2.01        3.71      2.61 o 
  -3 -10   2        0.39       -3.26      4.08 o 
  -2 -10   2      330.41      321.48     13.79 o 
  -1 -10   2      397.44      384.34     15.55 o 
   0 -10   2       90.59      117.77      6.16 o 
   1 -10   2        6.86        3.22      1.91 o 
   2 -10   2       56.16       50.80      3.19 o 
   3 -10   2       17.92       13.55      2.36 o 
   4 -10   2        2.26        1.08      1.94 o 
   5 -10   2        1.64        2.45      1.98 o 
   6 -10   2       10.77       13.53      2.62 o 
   7 -10   2       43.60       49.11      4.14 o 
  -9  -9   2        2.02        0.87      6.25 o 
  -8  -9   2       23.14       29.74      5.77 o 
  -7  -9   2       39.04       42.19      8.60 o 
  -6  -9   2        9.18        7.63      3.49 o 
  -5  -9   2      242.32      253.91     10.96 o 
  -4  -9   2      226.78      185.47      7.26 o 
  -3  -9   2       56.44       63.56      4.57 o 
  -2  -9   2       19.14       12.19      2.72 o 
  -1  -9   2      297.80      260.76     11.41 o 
   0  -9   2       39.50       43.12      2.73 o 
   1  -9   2       17.87       17.05      1.96 o 
   2  -9   2       11.03       13.95      1.90 o 
   3  -9   2      131.34      128.06      4.45 o 
   4  -9   2      284.37      308.32      8.69 o 
   5  -9   2       36.71       56.95      5.01 o 
   6  -9   2       56.68       57.02      4.05 o 
   7  -9   2       20.93       23.81      3.01 o 
   8  -9   2        7.72        3.27      2.22 o 
  -9  -8   2       45.97       63.69      6.60 o 
  -8  -8   2       50.62       47.16      5.62 o 
  -7  -8   2      576.97      580.71     19.53 o 
  -6  -8   2       18.07       12.32      3.52 o 
  -5  -8   2       90.25       83.11      5.68 o 
  -4  -8   2       21.49       18.54      2.95 o 
  -3  -8   2        2.98       -0.45      2.07 o 
  -2  -8   2        8.03        6.89      2.20 o 
  -1  -8   2       56.04       78.76      2.86 o 
   0  -8   2      167.72      184.53      4.90 o 
   1  -8   2      149.00      158.53      4.53 o 
   2  -8   2        6.30        3.16      1.43 o 
   3  -8   2      337.13      342.62      7.74 o 
   4  -8   2       18.69       16.52      2.29 o 
   5  -8   2       31.91       23.74      3.26 o 
   6  -8   2      469.15      481.51     12.61 o 
   7  -8   2      153.08      145.68      5.89 o 
   8  -8   2       21.68       21.12      2.87 o 
   9  -8   2       16.13       13.27      2.47 o 
 -10  -7   2       34.54       33.83      5.22 o 
  -9  -7   2       12.44        9.16      3.65 o 
  -8  -7   2        0.46        1.62      3.11 o 
  -7  -7   2      153.07      141.27     13.33 o 
  -6  -7   2       17.10       13.77      3.46 o 
  -5  -7   2       63.60       76.76      4.67 o 
  -4  -7   2       67.03       78.69      4.47 o 
  -3  -7   2        3.06        0.47      1.57 o 
  -2  -7   2      497.44      452.51      9.13 o 
  -1  -7   2      373.85      371.67      7.08 o 
   0  -7   2      136.71      146.19      3.56 o 
   1  -7   2        5.02        6.26      1.29 o 
   2  -7   2       77.55       88.91      3.62 o 
   3  -7   2     1377.86     1384.08     26.73 o 
   4  -7   2      632.29      616.09     12.00 o 
   5  -7   2      909.90      954.06     19.41 o 
   6  -7   2      497.88      487.55     11.45 o 
   7  -7   2        2.33        2.40      1.75 o 
   8  -7   2       19.21       17.46      2.58 o 
   9  -7   2        2.74        5.62      2.26 o 
  10  -7   2        0.11       -0.15      1.98 o 
 -11  -6   2       73.17       68.87      8.39 o 
 -10  -6   2       90.28       63.07      6.21 o 
  -9  -6   2       16.19       11.51      4.52 o 
  -8  -6   2       28.28       26.79      4.24 o 
  -7  -6   2       22.76       16.25      3.73 o 
  -6  -6   2        3.34        0.43      2.54 o 
  -5  -6   2      338.19      253.57     13.15 o 
  -4  -6   2       30.44       25.45      3.49 o 
  -3  -6   2       56.39       32.38      2.72 o 
  -2  -6   2      457.01      435.93      8.06 o 
  -1  -6   2      115.19      124.90      3.28 o 
   0  -6   2      427.90      490.45      8.25 o 
   1  -6   2     1044.89     1003.23     17.50 o 
   2  -6   2       61.20       66.31      2.91 o 
   3  -6   2        7.05        3.91      1.07 o 
   4  -6   2       54.05       51.24      2.95 o 
   5  -6   2       34.07       43.48      2.86 o 
   6  -6   2        0.26       -2.43      1.21 o 
   7  -6   2      285.34      308.47      8.11 o 
   8  -6   2      290.40      262.28      6.96 o 
   9  -6   2      375.39      354.14      8.71 o 
  10  -6   2      320.04      295.81      7.89 o 
 -11  -5   2        5.50       11.43      3.80 o 
 -10  -5   2       54.42       48.22      6.48 o 
  -9  -5   2       33.32       38.01      4.64 o 
  -8  -5   2       48.47       45.38      4.55 o 
  -7  -5   2       24.18       15.58      3.06 o 
  -6  -5   2       20.27       22.41      2.52 o 
  -5  -5   2        4.34        4.73      1.58 o 
  -4  -5   2      487.54      446.07     13.45 o 
  -3  -5   2        6.97       23.59      2.92 o 
  -2  -5   2        0.66        1.01      0.76 o 
  -1  -5   2     2150.10     2228.17     38.02 o 
   0  -5   2        1.13        0.98      0.95 o 
   1  -5   2      207.25      173.22      4.05 o 
   2  -5   2      362.83      372.37      7.31 o 
   3  -5   2       73.75       83.82      3.48 o 
   4  -5   2      122.23      125.97      3.57 o 
   6  -5   2      388.70      382.06      9.68 o 
   7  -5   2      365.65      321.36     10.65 o 
   8  -5   2       11.51        0.39      1.73 o 
   9  -5   2      203.17      205.37      5.94 o 
  10  -5   2       15.91       17.76      2.54 o 
  11  -5   2       18.89       11.26      2.61 o 
 -11  -4   2        8.79       11.73      3.41 o 
 -10  -4   2        0.00        3.24      2.74 o 
  -9  -4   2      270.55      245.82      9.87 o 
  -8  -4   2      523.12      481.80     15.57 o 
  -7  -4   2      308.61      315.99     11.01 o 
  -5  -4   2      190.86      183.85      6.99 o 
  -4  -4   2       27.04       25.99      4.10 o 
  -3  -4   2       19.10       17.84      2.27 o 
  -2  -4   2      588.51      577.12     16.22 o 
  -1  -4   2       32.52       36.35      1.79 o 
   0  -4   2     1454.15     1358.21     21.59 o 
   1  -4   2      170.20       66.86      5.10 o 
   2  -4   2        6.44       12.01      1.10 o 
   3  -4   2        0.46        0.94      0.62 o 
   4  -4   2        4.52        3.68      1.11 o 
   5  -4   2      202.19      175.84     12.29 o 
   6  -4   2      319.35      329.35      7.93 o 
   7  -4   2      475.33      486.19     19.58 o 
   8  -4   2      116.41      120.72      4.19 o 
   9  -4   2      108.41      109.98      4.21 o 
  10  -4   2        1.30       -0.84      1.61 o 
  11  -4   2        3.99       10.75      2.19 o 
 -12  -3   2       68.78       64.31      9.32 o 
 -11  -3   2        8.26       13.82      3.81 o 
 -10  -3   2      260.04      266.92     10.36 o 
  -9  -3   2       19.60       18.76      3.27 o 
  -8  -3   2        0.39       -0.74      1.85 o 
  -7  -3   2        5.00        8.31      1.70 o 
  -6  -3   2      147.25      188.41      5.37 o 
  -5  -3   2        0.45        1.17      1.33 o 
  -4  -3   2       27.41       21.81      4.41 o 
  -3  -3   2       13.73        8.58      1.79 o 
  -2  -3   2     3388.69     3101.76    101.89 o 
  -1  -3   2       12.91        8.27      1.05 o 
   0  -3   2     2329.86     2036.99     34.46 o 
   1  -3   2      582.26      524.26     10.00 o 
   2  -3   2       51.86       46.51      4.73 o 
   3  -3   2      216.44      225.75      6.40 o 
   4  -3   2     4004.43     3925.94    111.67 o 
   5  -3   2     1096.76     1136.21     17.81 o 
   6  -3   2     1108.14     1088.79     15.79 o 
   7  -3   2       43.56       33.18      1.94 o 
   8  -3   2      143.53      147.06      4.08 o 
   9  -3   2        2.90        9.06      2.17 o 
  10  -3   2       21.52       18.65      2.70 o 
  11  -3   2        2.54        7.85      1.96 o 
 -12  -2   2       14.93       17.24      7.31 o 
 -11  -2   2        2.27        4.13      3.61 o 
 -10  -2   2        6.28        7.91      4.61 o 
  -9  -2   2      217.03      216.81      6.62 o 
  -8  -2   2      126.55      141.32      3.83 o 
  -7  -2   2        9.52       10.48      0.92 o 
  -6  -2   2       69.91      104.61      2.90 o 
  -5  -2   2        4.24        7.10      0.89 o 
  -4  -2   2      222.62      235.32      5.57 o 
  -3  -2   2     1014.01      940.48     41.39 o 
  -2  -2   2      137.26       72.50      4.98 o 
  -1  -2   2     6086.27     5530.52    138.33 o 
   0  -2   2      351.97      322.39      9.74 o 
   1  -2   2      804.77      767.17     17.81 o 
   2  -2   2     1850.59     1776.18     35.61 o 
   3  -2   2       99.17      102.16      3.35 o 
   4  -2   2        1.91        0.32      1.66 o 
   5  -2   2      286.97      286.51      4.75 o 
   6  -2   2        4.69       55.52      4.00 o 
   7  -2   2       66.02       73.39      3.55 o 
   8  -2   2     1100.48      974.14     16.68 o 
   9  -2   2       90.50      129.53      4.19 o 
  10  -2   2      108.04      109.55      4.20 o 
  11  -2   2      227.88      266.40      7.83 o 
 -12  -1   2       82.37       82.94     12.18 o 
 -11  -1   2        9.16        9.92      4.03 o 
 -10  -1   2      238.59      208.37      9.58 o 
  -9  -1   2       31.96       61.43      3.35 o 
  -8  -1   2       90.24      128.03      3.06 o 
  -7  -1   2       42.90      159.84      3.35 o 
  -6  -1   2       40.13      106.50      2.40 o 
  -5  -1   2        0.31      169.76      4.75 o 
  -4  -1   2      295.36      373.28      7.57 o 
  -3  -1   2     5757.17     5181.94    116.82 o 
  -2  -1   2     2940.15     2538.37    150.23 o 
  -1  -1   2     5784.84     5347.46    132.90 o 
   0  -1   2       29.02       28.58      4.04 o 
   2  -1   2     6569.59     6721.17    152.54 o 
   3  -1   2       19.17      101.16      6.36 o 
   4  -1   2      814.86     1052.50     17.57 o 
   5  -1   2       37.26       52.43      1.79 o 
   6  -1   2       55.52       61.11      2.67 o 
   7  -1   2        9.96       10.40      1.11 o 
   8  -1   2      224.16      260.53      6.42 o 
   9  -1   2      254.22      246.24      6.09 o 
  10  -1   2        0.01       28.82      2.26 o 
  11  -1   2      258.54      231.40      6.40 o 
  12  -1   2       22.14       22.42      3.01 o 
 -12   0   2       51.60       42.98      5.29 o 
 -11   0   2       44.41       59.57     14.34 o 
 -10   0   2       46.76       60.35      5.50 o 
  -9   0   2       16.89       16.16      1.65 o 
  -8   0   2      200.98      170.49      4.80 o 
  -7   0   2       87.17      106.54      3.86 o 
  -6   0   2     2429.97     2981.40     56.30 o 
  -5   0   2        4.74        5.58      1.13 o 
  -4   0   2       16.90       13.66      2.77 o 
  -3   0   2       35.48       44.43      8.10 o 
  -2   0   2     5239.77     5686.55    185.56 o 
  -1   0   2        0.77        1.27      1.74 o 
   1   0   2        0.65        1.17      0.62 o 
   2   0   2     2281.19     2515.76     57.28 o 
   3   0   2        0.21        0.97      0.48 o 
   4   0   2      119.76      168.93      2.94 o 
   5   0   2       51.55       74.77      1.67 o 
   6   0   2       28.64       37.42      1.35 o 
   7   0   2        6.69       14.26      1.14 o 
   8   0   2      275.20      305.79      6.28 o 
   9   0   2       26.00       27.10      2.63 o 
  10   0   2       19.39       21.84      2.30 o 
  11   0   2       46.64       57.77      4.79 o 
  12   0   2       42.73       25.29      3.30 o 
 -12   1   2       33.99       60.26     19.83 o 
 -11   1   2        7.37       10.08      1.88 o 
 -10   1   2      132.34      152.85      5.03 o 
  -9   1   2      102.80      110.32      4.45 o 
  -8   1   2       61.64       78.20      3.52 o 
  -7   1   2      449.24      446.01     10.37 o 
  -6   1   2      271.37      242.33      6.28 o 
  -5   1   2      603.32      555.53     15.96 o 
  -3   1   2     1421.13     2537.81     84.06 o 
  -2   1   2     1388.93     1636.72     42.18 o 
  -1   1   2     4843.61     4804.76    135.00 o 
   0   1   2       68.03       27.74      2.00 o 
   1   1   2     6280.26     6810.69    187.66 o 
   2   1   2     5724.13     6628.52    147.53 o 
   3   1   2      574.54      553.29     11.67 o 
   4   1   2     1332.58     1353.98     19.93 o 
   5   1   2      105.84      107.85      2.35 o 
   6   1   2       70.43       75.15      1.91 o 
   7   1   2        1.60        5.68      1.10 o 
   8   1   2      240.30      251.02      5.89 o 
   9   1   2      187.30      205.83      5.39 o 
  10   1   2      106.23      101.13      4.78 o 
  11   1   2       73.09      120.32      5.54 o 
  12   1   2       60.26       52.49      6.09 o 
 -12   2   2        0.02        2.40      2.20 o 
 -11   2   2       10.57       10.11      1.97 o 
 -10   2   2       17.17       12.71      1.72 o 
  -9   2   2      167.76      177.98      5.01 o 
  -8   2   2      167.39      160.19      4.87 o 
  -7   2   2       19.25       25.88      2.08 o 
  -6   2   2      128.06      142.11      4.09 o 
  -5   2   2       16.26       22.99      1.81 o 
  -4   2   2       87.60      147.31      6.92 o 
  -2   2   2       56.50       87.58      4.35 o 
  -1   2   2    11903.70    10722.75    210.10 o 
   0   2   2      192.77      179.81     12.30 o 
   1   2   2     1442.89     1447.66     33.77 o 
   2   2   2     1131.59     1444.24     46.12 o 
   3   2   2      492.53      453.84     12.27 o 
   4   2   2      109.94      112.80      3.18 o 
   5   2   2      200.58      233.61      5.68 o 
   6   2   2      245.39      235.62      6.97 o 
   7   2   2      170.75      169.16      5.16 o 
   8   2   2      137.33      378.49     11.22 o 
   9   2   2      123.15      157.87      5.97 o 
  10   2   2       64.46       76.96      4.36 o 
  11   2   2      491.21      424.66     13.96 o 
 -12   3   2        3.72       10.29      2.22 o 
 -11   3   2      121.06      107.71      6.87 o 
 -10   3   2      240.99      234.90      6.13 o 
  -9   3   2       96.44      102.20      6.06 o 
  -8   3   2        6.25        5.63      1.15 o 
  -7   3   2        3.31       13.56      3.67 o 
  -6   3   2      174.59      180.75      4.43 o 
  -5   3   2      191.17      160.42      3.95 o 
  -4   3   2      244.17      239.03      5.20 o 
  -3   3   2       15.96       19.10      1.75 o 
  -1   3   2      363.03      306.67      6.35 o 
   0   3   2     1411.40     1372.33     71.98 o 
   1   3   2     1116.98     1092.14     31.86 o 
   3   3   2       16.84       29.98      3.17 o 
   4   3   2     5268.07     5464.68     90.81 o 
   5   3   2      877.02     1033.57     23.58 o 
   7   3   2      112.51      109.78      3.49 o 
   8   3   2       44.87       83.03      3.69 o 
   9   3   2       83.67       92.59      4.40 o 
  10   3   2       25.63       17.53      2.68 o 
  11   3   2        3.74        2.73      2.55 o 
 -11   4   2       64.15       67.23      4.38 o 
 -10   4   2       49.78       74.17      3.92 o 
  -9   4   2       16.90       14.37      3.19 o 
  -8   4   2       27.56       14.60      2.57 o 
  -7   4   2        9.04        9.78      1.56 o 
  -6   4   2      145.99      161.81      5.74 o 
  -5   4   2        0.12       -1.46      1.07 o 
  -4   4   2        1.38        0.07      1.33 o 
  -3   4   2       48.48       47.47      2.89 o 
  -2   4   2      446.32      380.59      7.96 o 
  -1   4   2        0.08       -0.95      0.78 o 
   0   4   2     1979.73     1951.85     44.87 o 
   1   4   2        0.04       -0.32      0.63 o 
   2   4   2       74.87       61.94      2.52 o 
   3   4   2       42.46       52.52      4.94 o 
   4   4   2       34.82       53.38      3.87 o 
   5   4   2      947.33      855.68     17.44 o 
   6   4   2      249.55      306.03     13.23 o 
   7   4   2     1217.71     1140.65     26.57 o 
   8   4   2      206.74      206.41      8.70 o 
   9   4   2        1.81        8.96      2.69 o 
  10   4   2       36.40       26.62      4.14 o 
  11   4   2       91.53       82.31      8.57 o 
 -11   5   2       40.18       35.32      2.70 o 
 -10   5   2      406.12      405.69      9.78 o 
  -9   5   2      221.16      219.71      7.31 o 
  -8   5   2        0.73        1.37      1.54 o 
  -7   5   2       23.09       21.21      1.99 o 
  -6   5   2       23.43       21.94      2.05 o 
  -5   5   2       43.64       50.50      4.97 o 
  -4   5   2      177.50      153.52      5.13 o 
  -2   5   2        7.34        1.30      1.05 o 
  -1   5   2      734.47      744.55     16.63 o 
   0   5   2      170.68      127.31      3.50 o 
   1   5   2       63.63       92.17      2.69 o 
   2   5   2      474.61      431.50      9.48 o 
   3   5   2       43.61       76.69      3.23 o 
   4   5   2       95.47      100.18      3.48 o 
   5   5   2      277.93      309.70     13.11 o 
   6   5   2      141.95      148.87      7.57 o 
   7   5   2      915.15      829.48     24.65 o 
   8   5   2      170.76      153.80      7.67 o 
   9   5   2      117.54      105.01      7.02 o 
  10   5   2       30.65       28.89      4.59 o 
  11   5   2       69.13       61.24      6.26 o 
 -11   6   2       65.51       69.85      3.90 o 
 -10   6   2      191.86      226.84      6.93 o 
  -9   6   2      224.47      205.29      6.31 o 
  -8   6   2        2.15        0.74      1.55 o 
  -7   6   2      585.46      536.75     15.37 o 
  -6   6   2      204.91      179.60      5.93 o 
  -5   6   2       23.71       13.54      2.46 o 
  -4   6   2       71.33       97.51      5.24 o 
  -3   6   2      124.41      102.01      6.78 o 
  -2   6   2      339.68      321.20      7.41 o 
  -1   6   2      143.55      141.53      3.90 o 
   0   6   2     1758.75     1866.37     29.99 o 
   2   6   2      109.94      126.16      3.45 o 
   3   6   2        0.00        0.01      0.99 o 
   4   6   2       36.11       45.32      3.52 o 
   5   6   2       96.44      123.46      5.33 o 
   6   6   2       30.66       36.46      4.37 o 
   7   6   2        7.10        7.31      2.99 o 
   8   6   2      510.39      449.86     19.77 o 
   9   6   2       41.26       23.63      5.91 o 
  10   6   2      280.19      233.18     10.97 o 
 -10   7   2        0.05        0.17      1.93 o 
  -9   7   2       38.65       36.87      3.15 o 
  -8   7   2       29.30       30.20      2.88 o 
  -7   7   2       39.51       40.02      3.42 o 
  -6   7   2       59.93       67.95      3.58 o 
  -5   7   2       16.25       16.40      2.01 o 
  -4   7   2        3.45       -1.82      1.41 o 
  -3   7   2       23.87       18.86      1.90 o 
  -2   7   2       97.66       74.70      3.55 o 
  -1   7   2      179.78      187.37      4.89 o 
   0   7   2       63.33       74.73      2.82 o 
   1   7   2       33.65       31.44      2.04 o 
   2   7   2        0.42        0.89      1.07 o 
   3   7   2     1423.97     1407.53     31.87 o 
   4   7   2     1756.00     1682.31     38.22 o 
   5   7   2       30.82       35.36      4.39 o 
   6   7   2      612.65      600.28     19.45 o 
   7   7   2       48.00       48.66      5.31 o 
   8   7   2      549.65      476.22     16.90 o 
   9   7   2        5.70       -0.68      3.29 o 
  10   7   2        0.18        1.29      3.61 o 
  -9   8   2       14.72       15.58      2.61 o 
  -8   8   2      108.71       94.86      4.85 o 
  -7   8   2       79.71       76.85      5.05 o 
  -6   8   2       17.02       17.66      2.38 o 
  -5   8   2       11.56       10.34      2.01 o 
  -4   8   2        2.55       -0.44      1.41 o 
  -3   8   2      245.06      235.09      6.56 o 
  -2   8   2       52.33       55.64      3.22 o 
  -1   8   2       57.73       65.01      3.46 o 
   0   8   2      270.33      287.60      7.34 o 
   1   8   2      306.46      304.30      7.23 o 
   2   8   2      129.67      147.24      5.19 o 
   3   8   2       25.69       17.11      2.27 o 
   4   8   2       25.95       30.09      4.08 o 
   5   8   2      377.85      375.10     13.90 o 
   6   8   2      684.57      651.19     22.86 o 
   7   8   2      393.25      409.74     15.36 o 
   8   8   2        0.62       -1.65      3.19 o 
   9   8   2       21.22       15.10      5.76 o 
  -9   9   2       30.53       36.51      3.51 o 
  -8   9   2       16.87       18.50      2.78 o 
  -7   9   2       17.29       19.71      2.71 o 
  -6   9   2        0.15        0.57      1.70 o 
  -5   9   2       41.69       41.13      3.00 o 
  -4   9   2      357.21      319.97      8.43 o 
  -3   9   2        1.80        2.66      1.66 o 
  -2   9   2       78.21       76.46      4.01 o 
  -1   9   2       80.06       68.29      3.81 o 
   0   9   2       55.03       64.34      3.66 o 
   1   9   2       22.97       22.50      3.08 o 
   2   9   2       22.22       17.33      3.20 o 
   3   9   2      119.87      110.13      5.68 o 
   4   9   2      495.54      497.88     17.05 o 
   5   9   2       22.58       18.11      4.08 o 
   6   9   2       45.37       54.08      5.96 o 
   7   9   2       69.72       79.27      7.23 o 
   8   9   2       19.35       14.63      4.45 o 
  -8  10   2        4.58        9.27      2.67 o 
  -7  10   2       34.69       27.49      3.37 o 
  -6  10   2        2.16        7.35      2.33 o 
  -5  10   2       95.95      120.71      5.60 o 
  -4  10   2       92.71       93.92      4.50 o 
  -3  10   2        1.03        1.21      1.76 o 
  -2  10   2      144.42      128.53      5.20 o 
  -1  10   2      436.82      442.83     10.80 o 
   0  10   2       46.79       64.57      4.38 o 
   1  10   2        1.94       -2.39      2.20 o 
   2  10   2        0.10       -1.55      2.55 o 
   3  10   2      130.93      133.65     12.22 o 
   4  10   2        2.45        1.80      3.42 o 
   5  10   2       79.35      105.82      8.00 o 
   6  10   2        4.91        2.85      3.51 o 
   7  10   2      119.62      123.63     11.91 o 
  -6  11   2       20.57       21.85      3.22 o 
  -5  11   2        0.10       -1.19      1.96 o 
  -4  11   2       42.45       29.90      3.31 o 
  -3  11   2      123.19      178.22      5.89 o 
  -2  11   2       29.23       22.63      2.49 o 
  -1  11   2       19.70       19.90      3.08 o 
   0  11   2        0.25        0.00      2.22 o 
   1  11   2      146.47      134.18     11.80 o 
   2  11   2       20.66       26.24      4.59 o 
   3  11   2        0.37        4.65      5.39 o 
   4  11   2        2.77       13.99      6.61 o 
   5  11   2        7.64       11.46      6.04 o 
   6  11   2       44.96       74.14      9.35 o 
  -5  12   2      314.29      394.41     11.05 o 
  -4  12   2        9.33        8.14      2.51 o 
  -3  12   2        8.05       13.14      2.42 o 
  -2  12   2        0.02        2.76      2.20 o 
  -1  12   2       55.42       65.85      5.72 o 
   0  12   2        2.54        0.82      3.51 o 
   1  12   2        6.93        4.67      3.60 o 
   2  12   2        9.77       11.43      5.69 o 
   3  12   2       12.46        6.66      5.98 o 
   4  12   2        5.35        4.62      5.73 o 
  -2  13   2       67.89       96.94      7.24 o 
  -1  13   2       49.08       81.93     11.88 o 
   0  13   2       33.42       34.89      5.84 o 
   1  13   2       10.61       25.81      6.77 o 
  -2 -13   3       19.53       49.53     15.72 o 
  -1 -13   3        1.67        5.28      4.21 o 
   0 -13   3        4.03        9.02      6.34 o 
   1 -13   3       42.94       59.55     10.80 o 
  -5 -12   3        0.86        6.25      5.73 o 
  -4 -12   3        6.80        2.85      5.82 o 
  -3 -12   3       91.44      113.54      9.45 o 
  -2 -12   3       68.09       94.69      8.50 o 
  -1 -12   3       59.21       72.82      7.59 o 
   0 -12   3       67.26       86.55      8.09 o 
   1 -12   3        2.84        0.72      5.00 o 
   2 -12   3        4.31        9.88      5.90 o 
   3 -12   3        2.11        7.24      2.48 o 
   4 -12   3       46.19       58.77      4.58 o 
  -6 -11   3       77.70       95.34      7.89 o 
  -5 -11   3       18.48       22.33      7.42 o 
  -4 -11   3        0.76       -1.25      3.05 o 
  -3 -11   3      664.20      672.58     24.48 o 
  -2 -11   3       70.55      103.97      8.36 o 
  -1 -11   3       48.32       42.27      5.66 o 
   0 -11   3       24.44       27.80      7.76 o 
   1 -11   3        4.23        0.26      3.35 o 
   2 -11   3        0.99        2.01      1.91 o 
   3 -11   3      246.33      285.52      8.53 o 
   4 -11   3      207.15      235.35      7.78 o 
   5 -11   3       12.23       18.56      3.05 o 
   6 -11   3        2.69        4.62      2.50 o 
  -8 -10   3        0.12        5.24      8.74 o 
  -7 -10   3       17.72       30.46      5.30 o 
  -6 -10   3        8.76       11.10      3.58 o 
  -5 -10   3        1.01        3.03      5.40 o 
  -4 -10   3      123.52      139.07      6.63 o 
  -3 -10   3        0.72        0.63      2.76 o 
  -2 -10   3       58.39       84.99     11.18 o 
  -1 -10   3        0.84        0.30      2.97 o 
   0 -10   3      408.88      405.14     16.03 o 
   1 -10   3       11.90       20.04      2.18 o 
   2 -10   3       58.42       70.32      3.70 o 
   3 -10   3       29.02       27.64      2.96 o 
   4 -10   3       15.79       18.04      2.67 o 
   5 -10   3      167.40      191.38      6.80 o 
   6 -10   3       70.19       91.72      5.30 o 
   7 -10   3       70.44       72.48      5.02 o 
  -9  -9   3        1.75       -0.70      7.25 o 
  -8  -9   3      100.00      119.33      8.83 o 
  -7  -9   3      521.07      542.20     23.65 o 
  -6  -9   3        2.04        5.48      3.15 o 
  -5  -9   3      236.21      213.67      9.57 o 
  -4  -9   3       16.44       16.60      3.05 o 
  -3  -9   3      145.79      142.44      6.21 o 
  -2  -9   3      985.42      986.32     24.04 o 
  -1  -9   3       22.84       34.11      4.58 o 
   0  -9   3      156.95      161.93      4.78 o 
   1  -9   3       66.16       87.64      3.83 o 
   2  -9   3      203.07      200.64      5.61 o 
   3  -9   3        0.02       -0.32      1.70 o 
   4  -9   3      131.91      146.19      5.60 o 
   5  -9   3      457.27      483.60     11.84 o 
   6  -9   3        3.20        8.01      2.28 o 
   7  -9   3       26.24       33.71      3.46 o 
   8  -9   3        3.70        3.63      2.26 o 
  -9  -8   3      309.61      304.98     13.05 o 
  -8  -8   3        1.70       -2.32      2.89 o 
  -7  -8   3       41.07       33.64      5.81 o 
  -6  -8   3      215.85      193.74     10.92 o 
  -5  -8   3      504.62      497.04     13.86 o 
  -4  -8   3        2.09        1.78      2.01 o 
  -3  -8   3      471.48      429.89     12.11 o 
  -2  -8   3       21.63       16.18      2.63 o 
  -1  -8   3        0.22        0.72      1.01 o 
   0  -8   3       29.03       24.35      1.99 o 
   1  -8   3       24.99       23.48      2.05 o 
   2  -8   3      541.34      558.81     11.14 o 
   3  -8   3       46.49       47.85      2.83 o 
   4  -8   3       21.04       15.41      2.27 o 
   5  -8   3       52.58       70.29      4.13 o 
   6  -8   3       54.80       55.51      3.84 o 
   7  -8   3        6.30        8.70      2.29 o 
   8  -8   3       99.07      110.23      5.20 o 
   9  -8   3        1.91        3.82      2.12 o 
 -10  -7   3       33.83       27.36      5.07 o 
  -9  -7   3       58.72       70.79      6.79 o 
  -8  -7   3      147.80      123.23      8.18 o 
  -7  -7   3      451.53      383.74     14.07 o 
  -6  -7   3      515.95      485.17     13.46 o 
  -5  -7   3      480.30      427.44     12.01 o 
  -4  -7   3      145.36      145.83      5.83 o 
  -3  -7   3       82.17       76.16      4.40 o 
  -2  -7   3       95.72      106.88      3.72 o 
  -1  -7   3      160.89      140.44      4.93 o 
   0  -7   3       16.17       10.02      1.29 o 
   1  -7   3      954.17      994.99     17.66 o 
   2  -7   3       27.46       31.62      3.11 o 
   3  -7   3      609.33      613.81     11.84 o 
   4  -7   3      201.08      200.96      7.14 o 
   5  -7   3      499.98      522.64     11.90 o 
   6  -7   3      381.52      367.00      9.37 o 
   7  -7   3        5.47        1.87      1.83 o 
   8  -7   3        0.96        1.53      1.80 o 
   9  -7   3      294.50      257.97      7.39 o 
  10  -7   3       39.19       34.03      3.65 o 
 -11  -6   3       70.18       56.90      6.17 o 
 -10  -6   3       69.42       57.97      6.01 o 
  -9  -6   3        9.63        5.23      3.31 o 
  -8  -6   3      195.06      167.15      8.37 o 
  -7  -6   3       62.30       55.28      5.23 o 
  -6  -6   3       13.24        9.11      2.20 o 
  -5  -6   3      506.49      434.22     13.74 o 
  -4  -6   3        7.22        8.18      1.93 o 
  -3  -6   3       43.90       55.19      3.52 o 
  -2  -6   3       48.19       37.88      1.87 o 
  -1  -6   3       64.58       45.56      1.89 o 
   0  -6   3       28.10       21.39      1.44 o 
   1  -6   3      384.60      326.45      6.73 o 
   2  -6   3      111.70      113.95      3.36 o 
   3  -6   3      347.21      335.90      7.09 o 
   4  -6   3       93.12       93.69      4.20 o 
   5  -6   3      113.83       97.53      4.08 o 
   6  -6   3      127.96      127.57      4.78 o 
   7  -6   3       39.00       35.44      2.82 o 
   8  -6   3       60.96       64.43      4.91 o 
   9  -6   3      193.67      167.16      5.66 o 
  10  -6   3       54.24       66.00      4.39 o 
 -11  -5   3       36.99       51.40      5.72 o 
 -10  -5   3        1.77        2.69      3.03 o 
  -9  -5   3       64.73       68.22      5.79 o 
  -8  -5   3       16.30       30.10      3.98 o 
  -7  -5   3        2.18        4.38      2.47 o 
  -6  -5   3      377.97      368.51     10.34 o 
  -5  -5   3       43.83       38.95      3.46 o 
  -4  -5   3      450.52      414.45     10.92 o 
  -3  -5   3        5.56       -0.62      1.57 o 
  -2  -5   3      157.43      157.79      5.89 o 
  -1  -5   3     1131.41     1138.96     20.12 o 
   0  -5   3      632.71      258.05     12.96 o 
   1  -5   3     3492.17     3443.49     60.85 o 
   2  -5   3       30.36       35.02      1.81 o 
   3  -5   3     1024.44     1018.15     17.68 o 
   4  -5   3      889.10      807.34     15.84 o 
   6  -5   3      272.77      274.17      6.56 o 
   7  -5   3        0.27       -0.29      1.33 o 
   8  -5   3      271.72      268.57      6.87 o 
   9  -5   3       79.13       82.42      4.08 o 
  10  -5   3      119.39      102.30      6.75 o 
  11  -5   3       15.86       14.77      2.67 o 
 -11  -4   3        2.93        4.64      3.11 o 
 -10  -4   3       85.17       80.09      6.24 o 
  -9  -4   3        8.96       16.68      3.19 o 
  -8  -4   3      108.47      119.87      6.25 o 
  -7  -4   3      207.18      213.08      6.98 o 
  -6  -4   3        3.06        6.13      2.61 o 
  -5  -4   3       13.38       28.72      4.14 o 
  -4  -4   3       30.13       41.05      5.05 o 
  -3  -4   3      287.32      279.93      8.52 o 
  -2  -4   3       42.42       57.50      2.18 o 
  -1  -4   3        5.14        1.30      0.72 o 
   0  -4   3       20.98       22.06      1.37 o 
   1  -4   3       72.87       66.37      3.64 o 
   2  -4   3      223.89      243.09      5.00 o 
   3  -4   3        0.74        0.20      0.66 o 
   4  -4   3      798.72      821.22     15.70 o 
   5  -4   3       27.66       35.87      5.46 o 
   6  -4   3       13.66       11.51      1.37 o 
   7  -4   3     1336.91     1241.13     21.08 o 
   8  -4   3       39.40       45.76      3.26 o 
   9  -4   3      149.17      157.46      5.47 o 
  10  -4   3       28.86       20.75      2.55 o 
  11  -4   3       60.81       55.27      4.01 o 
 -12  -3   3        3.36       45.95     11.46 o 
 -11  -3   3      274.21      246.45     12.20 o 
 -10  -3   3       24.72       14.58      3.03 o 
  -9  -3   3        2.11        4.39      2.26 o 
  -8  -3   3      144.53      144.15      6.42 o 
  -7  -3   3      190.02      225.78      7.03 o 
  -6  -3   3      723.51      698.26     15.21 o 
  -5  -3   3      495.19      558.69     22.94 o 
  -4  -3   3      706.51      817.09     38.76 o 
  -3  -3   3        2.21       -0.04      0.64 o 
  -2  -3   3      158.50      144.46      5.20 o 
  -1  -3   3       53.59       48.82      3.99 o 
   0  -3   3      696.29      590.28     12.38 o 
   1  -3   3       16.53       20.49      1.22 o 
   2  -3   3       19.23       28.64      2.03 o 
   3  -3   3     1526.56     1395.71     28.27 o 
   4  -3   3       78.34       65.10      4.65 o 
   5  -3   3      347.32      362.48     10.84 o 
   6  -3   3       42.46       36.42      1.99 o 
   7  -3   3       52.85       72.62      2.89 o 
   8  -3   3        0.83        4.83      1.84 o 
   9  -3   3       20.13       31.08      2.40 o 
  10  -3   3       33.14       33.81      2.81 o 
  11  -3   3        0.52        2.04      2.22 o 
 -12  -2   3       27.01       27.18     10.44 o 
 -11  -2   3       53.68       43.10      4.65 o 
 -10  -2   3       88.48       79.95      7.49 o 
  -9  -2   3       24.30       38.92      3.23 o 
  -8  -2   3        0.30       20.79      2.13 o 
  -7  -2   3        7.81       15.95      1.07 o 
  -6  -2   3      387.55      410.46      6.75 o 
  -5  -2   3      457.67      485.09      8.29 o 
  -4  -2   3        5.33        3.94      1.45 o 
  -3  -2   3        2.29       -0.65      1.33 o 
  -2  -2   3      399.95      325.97     11.03 o 
  -1  -2   3     1027.74      869.75     22.54 o 
   0  -2   3       30.45       29.54      1.99 o 
   1  -2   3      279.08      263.57      6.59 o 
   2  -2   3      871.71      235.59     29.67 o 
   4  -2   3      340.91      496.45     25.56 o 
   5  -2   3      863.01      991.42     15.22 o 
   6  -2   3       43.58       62.99      2.43 o 
   7  -2   3      544.59      536.74      9.89 o 
   8  -2   3       44.96       77.36      3.23 o 
   9  -2   3        4.31       49.30      6.45 o 
  10  -2   3       71.88       50.01      3.15 o 
  11  -2   3       99.05       91.27      5.22 o 
 -12  -1   3      250.83      198.05     18.03 o 
 -11  -1   3       47.07       52.34      3.59 o 
 -10  -1   3       80.51      134.56      7.07 o 
  -9  -1   3       58.26      208.11      7.90 o 
  -8  -1   3        3.41        6.74      0.95 o 
  -7  -1   3       32.80       40.24      1.55 o 
  -6  -1   3       49.60       54.95      2.34 o 
  -5  -1   3      189.36      285.44      5.60 o 
  -4  -1   3      495.51      699.40     15.72 o 
  -2  -1   3     1304.46     1287.83     52.73 o 
  -1  -1   3      391.29      309.80      7.18 o 
   0  -1   3      544.34      696.98     20.05 o 
   1  -1   3    12076.42    13283.39    297.60 o 
   2  -1   3     1221.06      726.19     30.27 o 
   3  -1   3     3078.04     3609.88     63.98 o 
   4  -1   3      156.03      150.87      3.09 o 
   5  -1   3        7.15        4.97      0.74 o 
   6  -1   3       27.94      166.15      4.69 o 
   7  -1   3       27.30       33.65      1.87 o 
   8  -1   3       93.19      103.57      3.62 o 
   9  -1   3       13.93       14.02      1.80 o 
  10  -1   3        0.77        0.95      1.37 o 
  11  -1   3      192.56      187.68      6.27 o 
 -12   0   3       51.99       46.86      4.53 o 
 -11   0   3       52.29       64.61      4.69 o 
 -10   0   3      283.40      258.58      7.71 o 
  -9   0   3        1.79       -0.49      1.27 o 
  -8   0   3       12.97       10.57      1.75 o 
  -7   0   3        6.30        4.68      1.49 o 
  -6   0   3      111.04      131.34      5.60 o 
  -5   0   3        0.69        2.04      1.22 o 
  -4   0   3     1603.18     1938.11     63.04 o 
  -3   0   3        0.39        0.83      1.34 o 
  -2   0   3     9329.17    10940.81    355.45 o 
  -1   0   3        5.28        4.19      1.17 o 
   0   0   3     4276.83     4430.77    124.49 o 
   1   0   3       13.91       19.32      1.34 o 
   2   0   3    23960.60    25935.49    503.34 o 
   3   0   3      321.14      417.57      8.09 o 
   4   0   3       68.15       75.86      1.94 o 
   5   0   3      397.01      521.53      8.41 o 
   6   0   3        2.28        8.14      0.87 o 
   7   0   3        8.61       13.37      1.30 o 
   8   0   3      227.86      229.63      5.66 o 
   9   0   3       87.76      111.92      4.29 o 
  10   0   3        8.45       14.29      2.31 o 
  11   0   3        1.01        0.20      1.92 o 
 -12   1   3       81.27      140.99     17.68 o 
 -11   1   3       34.00       49.24      5.19 o 
 -10   1   3      238.25      214.97      7.02 o 
  -9   1   3      654.46      574.06     12.07 o 
  -8   1   3        0.55        1.94      1.44 o 
  -7   1   3        6.63       16.08      2.07 o 
  -6   1   3        0.01       15.60      2.25 o 
  -5   1   3      340.56      380.45     11.55 o 
  -4   1   3      975.93      359.18     23.57 o 
  -2   1   3     1061.11     1202.75     31.35 o 
  -1   1   3        4.22       78.78     11.56 o 
   0   1   3     1012.73      988.39     28.43 o 
   1   1   3    11267.00    12558.85    283.92 o 
   2   1   3     3257.61     3246.70     63.39 o 
   3   1   3     2806.10     3411.24     77.63 o 
   4   1   3       85.19      111.81      3.40 o 
   5   1   3        4.96        0.97      0.74 o 
   6   1   3      607.86      551.41     11.83 o 
   7   1   3       62.62       61.99      2.71 o 
   8   1   3       15.46       42.27      2.42 o 
   9   1   3        3.17        5.41      1.60 o 
  10   1   3       10.94        6.01      2.01 o 
  11   1   3       63.78       78.82      4.87 o 
 -12   2   3        1.61        6.94      3.69 o 
 -11   2   3       20.81       22.24      3.74 o 
 -10   2   3       16.47       36.09      3.66 o 
  -9   2   3      128.04      119.08      4.48 o 
  -8   2   3       82.63       95.64      4.08 o 
  -7   2   3       62.38       70.21      3.35 o 
  -6   2   3      346.38      371.52      8.87 o 
  -5   2   3       36.56      133.95      9.73 o 
  -4   2   3       48.39       45.78      3.02 o 
  -2   2   3      225.37      238.22      7.69 o 
  -1   2   3     2704.94     2391.15     54.61 o 
   0   2   3      210.51      178.79      5.00 o 
   1   2   3      276.54      309.35      6.14 o 
   2   2   3      914.12     1000.10     18.18 o 
   3   2   3       27.70       -2.12      1.07 o 
   4   2   3      915.26     1010.66     20.77 o 
   5   2   3      691.22      905.48     16.32 o 
   6   2   3       75.34       91.08      3.34 o 
   7   2   3      274.04      349.19      7.52 o 
   8   2   3      130.89      115.69      3.78 o 
   9   2   3      337.76      294.86      7.89 o 
  10   2   3       23.52       30.68      3.88 o 
  11   2   3        0.89       19.97      3.36 o 
 -12   3   3      177.43      182.91      9.21 o 
 -11   3   3      131.27      148.36      7.74 o 
 -10   3   3       50.79       39.15      3.42 o 
  -9   3   3       22.34       21.12      2.76 o 
  -8   3   3      130.39      126.84      5.60 o 
  -7   3   3      356.24      341.42      8.71 o 
  -6   3   3      242.53      295.43     18.71 o 
  -5   3   3      687.64      744.50     14.50 o 
  -4   3   3     1059.09     1046.34     18.64 o 
  -3   3   3       24.71       13.91      1.03 o 
  -2   3   3       52.20       56.48      5.06 o 
  -1   3   3      235.15      256.66      5.59 o 
   0   3   3       11.63       11.14      1.98 o 
   1   3   3        2.61        6.54      1.30 o 
   2   3   3      133.00      137.97      4.40 o 
   3   3   3     2157.42     2232.29     39.72 o 
   4   3   3       92.13       90.29      2.81 o 
   5   3   3      473.30      459.41     16.29 o 
   6   3   3       37.80       48.02      3.51 o 
   7   3   3       54.36       77.65      3.06 o 
   8   3   3      118.62      120.16      5.18 o 
   9   3   3      154.38      138.97      5.17 o 
  10   3   3       21.32       22.28      3.34 o 
  11   3   3        0.36       -1.56      2.39 o 
 -11   4   3        5.92        6.29      2.27 o 
 -10   4   3        1.56        2.04      1.88 o 
  -9   4   3       86.49       91.69      3.98 o 
  -8   4   3        2.42        2.36      1.56 o 
  -7   4   3       69.86       79.73      6.45 o 
  -6   4   3       22.26       28.10      2.11 o 
  -5   4   3      244.53      239.61      4.50 o 
  -4   4   3        4.31        3.67      0.88 o 
  -3   4   3      217.68       38.05      4.66 o 
  -2   4   3       22.04       43.24      2.16 o 
  -1   4   3        0.15       -0.16      0.77 o 
   0   4   3        3.63        3.29      1.79 o 
   1   4   3      325.81      296.97      7.17 o 
   2   4   3      812.77      778.34     16.70 o 
   3   4   3       42.01       62.64      2.52 o 
   4   4   3      291.73      429.96     16.71 o 
   5   4   3       51.22       56.95      2.59 o 
   6   4   3        0.31        2.07      1.18 o 
   7   4   3      460.77      569.46     14.73 o 
   8   4   3       27.62       18.59      2.33 o 
   9   4   3        1.06        7.90      2.52 o 
  10   4   3       10.03        4.27      3.02 o 
  11   4   3        0.18        5.28      3.87 o 
 -11   5   3        0.41       -1.72      1.49 o 
 -10   5   3       54.89       73.88      4.46 o 
  -9   5   3       18.37       14.86      2.23 o 
  -8   5   3      254.01      238.78      6.77 o 
  -7   5   3       12.61       14.69      2.06 o 
  -6   5   3       44.17       41.85      3.72 o 
  -5   5   3       70.65       59.32      4.45 o 
  -4   5   3        5.76        2.91      1.51 o 
  -3   5   3      386.24      334.10      7.54 o 
  -2   5   3      130.95      127.37      3.81 o 
  -1   5   3       76.15      107.88     10.26 o 
   0   5   3      440.80      457.05      9.53 o 
   1   5   3     3590.57     3319.06     67.65 o 
   2   5   3        1.91        4.56      0.96 o 
   3   5   3      579.77      661.38     25.74 o 
   4   5   3      157.56      148.46      5.41 o 
   5   5   3      412.83      381.38     10.57 o 
   6   5   3     1137.66     1072.21     25.31 o 
   7   5   3        7.85        3.67      2.12 o 
   8   5   3      115.53      117.85      7.06 o 
   9   5   3       13.09        9.37      3.14 o 
  10   5   3       84.25       85.41      6.83 o 
 -11   6   3       97.74      106.68      4.79 o 
 -10   6   3      479.60      450.51     10.88 o 
  -9   6   3       10.74        9.51      3.52 o 
  -8   6   3      145.20      121.35      5.74 o 
  -7   6   3      446.16      452.49     10.47 o 
  -6   6   3       94.01       96.02      4.05 o 
  -5   6   3       44.43       45.86      5.21 o 
  -4   6   3       14.29       10.92      2.09 o 
  -3   6   3      120.90      114.41      5.82 o 
  -2   6   3        1.17        3.09      1.27 o 
  -1   6   3       26.19       22.76      2.37 o 
   0   6   3      225.23      211.68      4.77 o 
   1   6   3      358.88      357.91      9.37 o 
   2   6   3      298.58      346.12      7.44 o 
   3   6   3      398.42      378.71     12.01 o 
   4   6   3        4.77        4.93      1.91 o 
   5   6   3        2.86        1.83      2.00 o 
   6   6   3      316.97      306.96      9.51 o 
   7   6   3      265.80      250.06     10.87 o 
   8   6   3       20.68       14.79      3.66 o 
   9   6   3      307.51      267.76     11.47 o 
  10   6   3       16.03       15.68      4.26 o 
 -10   7   3       86.77       69.93      4.96 o 
  -9   7   3       31.69       37.41      3.27 o 
  -8   7   3      276.11      286.86      7.91 o 
  -7   7   3      773.93      705.58     17.31 o 
  -6   7   3      343.45      285.56      8.37 o 
  -5   7   3      288.34      260.88      7.78 o 
  -4   7   3      190.83      195.83      7.10 o 
  -3   7   3        4.27        3.49      1.58 o 
  -2   7   3       79.04       59.88      3.16 o 
  -1   7   3      185.88      183.04      4.85 o 
   0   7   3        3.13        0.64      1.05 o 
   1   7   3      244.66      279.90      6.12 o 
   2   7   3      312.19      318.87      9.11 o 
   3   7   3      231.01      203.37      6.74 o 
   4   7   3        8.93        6.55      2.25 o 
   5   7   3       12.12       12.19      3.28 o 
   6   7   3       81.32       72.74      6.05 o 
   7   7   3       75.63       71.09      6.21 o 
   8   7   3       21.45       23.20      4.55 o 
   9   7   3      232.77      215.45     10.56 o 
  -9   8   3        3.17       -1.71      1.91 o 
  -8   8   3        7.73        8.04      2.13 o 
  -7   8   3      296.37      282.51      8.00 o 
  -6   8   3       41.69       42.46      3.08 o 
  -5   8   3      219.74      198.27      6.04 o 
  -4   8   3        0.70        3.90      1.59 o 
  -3   8   3      478.55      437.06     10.14 o 
  -2   8   3      334.57      306.33      7.81 o 
  -1   8   3        0.75        0.42      1.60 o 
   0   8   3        5.66       17.70      2.07 o 
   1   8   3        3.34        4.87      1.46 o 
   2   8   3       27.48       31.34      2.79 o 
   3   8   3        0.05       -0.95      1.52 o 
   4   8   3      396.26      405.71     14.36 o 
   5   8   3        1.55        2.64      2.86 o 
   6   8   3        2.08       -1.43      3.27 o 
   7   8   3        3.24        0.31      2.99 o 
   8   8   3      369.06      360.96     14.55 o 
   9   8   3       27.49       32.70      5.44 o 
  -9   9   3       14.75       21.41      3.02 o 
  -8   9   3        9.03        6.31      2.97 o 
  -7   9   3        1.52        0.16      2.32 o 
  -6   9   3       26.29       25.44      2.78 o 
  -5   9   3      330.99      295.16      8.04 o 
  -4   9   3        4.22        5.81      1.86 o 
  -3   9   3      205.06      209.59      6.39 o 
  -2   9   3      492.45      546.68     12.32 o 
  -1   9   3       90.64      106.08      4.56 o 
   0   9   3        2.23       -0.79      1.49 o 
   1   9   3       21.99       21.68      3.01 o 
   2   9   3      476.00      483.99     13.24 o 
   3   9   3       18.41       22.19      3.77 o 
   4   9   3        1.97        3.43      5.59 o 
   5   9   3      445.92      460.24     16.41 o 
   6   9   3       38.23       44.99      5.54 o 
   7   9   3       20.32       21.21      4.58 o 
   8   9   3        3.70        8.92      4.05 o 
  -8  10   3       21.58       30.44      3.58 o 
  -7  10   3       26.11       27.64      3.22 o 
  -6  10   3       14.65       18.62      2.72 o 
  -5  10   3        7.08        3.31      2.11 o 
  -4  10   3        2.09        0.54      1.90 o 
  -3  10   3       31.74       17.58      2.48 o 
  -2  10   3       58.72       63.05      3.91 o 
  -1  10   3        0.13       -1.44      1.68 o 
   0  10   3      286.86      302.43      9.22 o 
   1  10   3        1.40        2.57      2.21 o 
   2  10   3        0.12        1.60      1.96 o 
   3  10   3        0.03       -0.58      4.09 o 
   4  10   3        9.39       14.76      4.82 o 
   5  10   3      233.17      255.00     11.55 o 
   6  10   3        1.09        0.23      3.39 o 
   7  10   3      175.63      177.54     10.61 o 
  -6  11   3      162.31      196.91      7.16 o 
  -5  11   3       18.91       16.01      2.80 o 
  -4  11   3       13.38       16.15      2.48 o 
  -3  11   3      327.56      364.69      9.88 o 
  -2  11   3       10.68       20.69      2.76 o 
  -1  11   3        0.40       -1.69      2.07 o 
   0  11   3       27.17       38.61      4.26 o 
   1  11   3        8.46        9.61      2.91 o 
   2  11   3        0.57        8.80      5.24 o 
   3  11   3      177.71      155.60     13.79 o 
   4  11   3        7.94        3.65      5.00 o 
   5  11   3        9.57        1.08      5.23 o 
   6  11   3       19.83       20.56      5.68 o 
  -5  12   3       24.60       21.08      3.33 o 
  -4  12   3       13.94       20.59      5.94 o 
  -3  12   3       43.76       44.53      3.62 o 
  -2  12   3       29.55       48.80      3.67 o 
  -1  12   3       30.34       31.84      4.36 o 
   0  12   3        6.48       12.38      3.18 o 
   1  12   3       30.98       49.85      6.27 o 
   2  12   3        0.75       -3.65      4.81 o 
   3  12   3       26.76       32.37      8.17 o 
   4  12   3        5.49        1.35      5.68 o 
  -1  13   3       22.35       44.12      6.47 o 
   0  13   3        6.71        9.28      6.61 o 
   1  13   3       30.71       50.36      9.93 o 
  -1 -13   4        4.50       16.54      6.39 o 
   0 -13   4       15.72        9.40      6.74 o 
   1 -13   4       31.30       42.56      9.62 o 
  -5 -12   4        0.00       -3.24      5.23 o 
  -4 -12   4       22.10       30.97      7.06 o 
  -3 -12   4        0.08        1.59      4.50 o 
  -2 -12   4       33.32       33.20      7.52 o 
  -1 -12   4        5.76       18.64      4.68 o 
   0 -12   4       85.83      136.56     17.14 o 
   1 -12   4        1.85        1.26      5.34 o 
   2 -12   4       46.24       45.83      9.15 o 
   3 -12   4        3.92        2.59      2.28 o 
   4 -12   4       72.36      117.59      6.30 o 
  -6 -11   4       97.80      129.76      8.94 o 
  -5 -11   4        4.09       -0.30      4.72 o 
  -4 -11   4       67.51       69.40      7.05 o 
  -3 -11   4        6.15       24.53      6.51 o 
  -2 -11   4       54.47       71.57      7.01 o 
  -1 -11   4       20.86       26.51      4.78 o 
   0 -11   4        1.69       -1.43      5.44 o 
   1 -11   4       29.09       48.02      8.75 o 
   2 -11   4      311.33      375.03     11.23 o 
   3 -11   4        5.56        9.82      2.33 o 
   4 -11   4       58.61       59.24      4.72 o 
   5 -11   4       13.50       10.31      2.72 o 
   6 -11   4       37.25       46.87      4.25 o 
  -8 -10   4      249.03      274.66     24.57 o 
  -7 -10   4      121.60      143.10     18.50 o 
  -6 -10   4       47.71       43.93      6.79 o 
  -5 -10   4        0.38        1.81      3.50 o 
  -4 -10   4       88.30      104.46      6.26 o 
  -3 -10   4        1.52        1.02      2.79 o 
  -2 -10   4        3.45        4.55      3.13 o 
  -1 -10   4       17.49       33.37      4.93 o 
   0 -10   4       32.58       43.66      5.43 o 
   1 -10   4       40.31       53.37      3.25 o 
   2 -10   4        1.02        2.75      1.86 o 
   3 -10   4       46.43       46.62      3.62 o 
   4 -10   4       89.62      103.75      5.32 o 
   5 -10   4        2.91        1.77      2.06 o 
   6 -10   4        0.33        0.22      2.95 o 
   7 -10   4        5.52       11.52      2.54 o 
  -9  -9   4       37.41       45.16     14.17 o 
  -8  -9   4        4.07        6.34      5.27 o 
  -7  -9   4        0.91        1.53      5.12 o 
  -6  -9   4       30.70       42.47      5.27 o 
  -5  -9   4       61.37       68.83      5.00 o 
  -4  -9   4       15.99       13.52      2.73 o 
  -3  -9   4      374.31      355.13     10.91 o 
  -2  -9   4       20.44       20.78      3.21 o 
  -1  -9   4       20.90       28.48      5.42 o 
   0  -9   4       54.85       65.38      3.27 o 
   1  -9   4        2.72        2.63      1.48 o 
   2  -9   4      108.44      107.13      4.29 o 
   3  -9   4        1.30        1.04      1.57 o 
   4  -9   4        0.25       -2.49      1.55 o 
   5  -9   4       38.54       41.08      3.63 o 
   6  -9   4       43.40       53.36      4.05 o 
   7  -9   4      145.83      157.61      6.06 o 
   8  -9   4       47.40       60.53      4.32 o 
  -9  -8   4        7.38       13.32      4.28 o 
  -8  -8   4       46.06       56.50      5.96 o 
  -7  -8   4        1.03       -2.68      3.73 o 
  -6  -8   4        4.34        4.70      3.19 o 
  -5  -8   4        6.75       10.78      2.64 o 
  -4  -8   4       29.04       26.68      3.22 o 
  -3  -8   4       50.22       60.42      4.36 o 
  -2  -8   4      474.73      454.04     12.54 o 
  -1  -8   4      624.19      614.12     11.27 o 
   0  -8   4      317.88      308.05      6.92 o 
   1  -8   4       44.60       53.77      2.84 o 
   2  -8   4      158.61      164.29      4.79 o 
   3  -8   4      406.35      417.60     10.07 o 
   4  -8   4      288.37      298.34      8.13 o 
   5  -8   4        3.96        1.11      1.67 o 
   6  -8   4      195.97      209.46      7.14 o 
   7  -8   4       10.43       14.66      2.37 o 
   8  -8   4       53.64       60.19      4.05 o 
   9  -8   4        0.31        0.44      2.05 o 
 -10  -7   4       38.79       33.46      5.32 o 
  -9  -7   4       34.65       43.33      5.24 o 
  -8  -7   4      221.15      189.97     12.56 o 
  -7  -7   4       58.53       46.51      6.79 o 
  -6  -7   4      103.66      107.36      5.52 o 
  -5  -7   4       38.77       40.28      3.85 o 
  -4  -7   4     1022.27      954.34     22.99 o 
  -3  -7   4      226.90      250.76      7.99 o 
  -2  -7   4      174.18      150.73      4.69 o 
  -1  -7   4      107.51      109.26      3.58 o 
   0  -7   4      274.10      291.87      6.37 o 
   1  -7   4     1300.26     1318.90     24.86 o 
   2  -7   4      736.45      678.41     13.88 o 
   3  -7   4      471.72      475.38      9.65 o 
   4  -7   4      112.47      106.89      4.43 o 
   5  -7   4      340.70      380.04      9.43 o 
   6  -7   4        0.63       -0.25      1.45 o 
   7  -7   4       24.58       22.72      2.73 o 
   8  -7   4      140.58      132.85      5.33 o 
   9  -7   4       27.47       29.80      3.01 o 
 -11  -6   4        4.51        1.99      5.78 o 
 -10  -6   4        1.42        3.69      6.28 o 
  -9  -6   4      375.53      291.48     17.53 o 
  -8  -6   4      311.68      265.94     10.87 o 
  -7  -6   4        2.13       -4.74      2.39 o 
  -6  -6   4      153.35      143.38     11.36 o 
  -5  -6   4        2.60       -2.32      3.17 o 
  -4  -6   4      137.90      116.04      4.93 o 
  -3  -6   4      538.93      511.23     13.17 o 
  -2  -6   4       85.90       75.81      2.49 o 
  -1  -6   4       10.99       17.57      1.42 o 
   0  -6   4      120.25      116.46      3.09 o 
   1  -6   4      131.33      138.96      4.05 o 
   2  -6   4       93.36       82.49      2.89 o 
   3  -6   4      869.12      855.17     15.41 o 
   4  -6   4      489.27      472.18     10.55 o 
   5  -6   4      249.92      251.79      6.86 o 
   6  -6   4        0.01       -1.16      1.23 o 
   7  -6   4       24.84       21.22      3.06 o 
   8  -6   4       40.13       38.30      3.01 o 
   9  -6   4       14.46       11.62      2.24 o 
  10  -6   4        6.39        6.09      2.27 o 
 -11  -5   4        0.12        3.44      6.93 o 
 -10  -5   4       46.28       39.08      6.10 o 
  -9  -5   4      137.36      122.50      7.42 o 
  -8  -5   4      338.97      352.80     12.78 o 
  -7  -5   4      214.36      180.07     10.14 o 
  -6  -5   4      389.36      358.37     10.20 o 
  -5  -5   4       28.20       35.98      5.40 o 
  -4  -5   4      222.08      234.42      8.73 o 
  -3  -5   4      802.98      806.95     19.23 o 
  -2  -5   4      140.39      110.69      3.44 o 
  -1  -5   4        1.19        4.28      0.87 o 
   1  -5   4      179.47      167.77      5.30 o 
   2  -5   4       83.74       65.63      2.75 o 
   3  -5   4      409.37      407.07      7.97 o 
   4  -5   4       56.97       60.47      3.56 o 
   5  -5   4       33.93       33.16      3.06 o 
   6  -5   4      380.87      389.07     10.38 o 
   7  -5   4      639.37      658.38     13.03 o 
   8  -5   4      181.06      169.82      5.27 o 
   9  -5   4       30.97       29.52      2.96 o 
  10  -5   4      187.92      163.38      6.25 o 
 -11  -4   4        5.08        1.09      4.54 o 
 -10  -4   4       41.74       47.20      4.92 o 
  -9  -4   4       97.18      106.07      6.51 o 
  -8  -4   4        5.01        2.74      4.03 o 
  -7  -4   4       15.37       17.85      3.59 o 
  -6  -4   4      362.34      388.01     21.28 o 
  -5  -4   4        6.06       18.64      3.56 o 
  -4  -4   4      125.45      116.74      4.33 o 
  -3  -4   4       34.88       27.37      2.25 o 
  -2  -4   4       92.44       52.51      3.51 o 
  -1  -4   4      110.03       97.04      3.32 o 
   0  -4   4      672.90      580.44     11.25 o 
   1  -4   4      258.72      263.07      5.80 o 
   2  -4   4       35.33       32.08      1.57 o 
   3  -4   4       40.81       45.04      1.98 o 
   4  -4   4       90.84       93.67      3.38 o 
   6  -4   4       45.91       39.75      2.28 o 
   7  -4   4        4.70        9.12      1.69 o 
   8  -4   4      112.13      105.97      4.01 o 
   9  -4   4       43.70       57.36      3.68 o 
  10  -4   4       15.67       15.74      2.47 o 
  11  -4   4        4.45        6.70      2.21 o 
 -12  -3   4        2.20        6.65      6.10 o 
 -11  -3   4       12.29       11.08     10.75 o 
 -10  -3   4        6.95        3.84      2.63 o 
  -9  -3   4        5.74        7.80      2.52 o 
  -8  -3   4       53.06       77.24      4.19 o 
  -7  -3   4       18.87       25.16      2.58 o 
  -6  -3   4       32.81       35.69      2.83 o 
  -5  -3   4       57.35       46.70      3.11 o 
  -4  -3   4     1458.02     1548.98     82.00 o 
  -3  -3   4     1346.18     1264.87     28.22 o 
  -2  -3   4     1637.31     1437.97     37.02 o 
  -1  -3   4        8.06        1.56      1.60 o 
   0  -3   4     2306.77     2080.46     36.99 o 
   1  -3   4     2777.26     2499.60     44.26 o 
   2  -3   4       16.80       16.78      0.96 o 
   3  -3   4       73.05       94.55      2.73 o 
   4  -3   4      167.04      145.26      3.66 o 
   5  -3   4        1.75       -0.47      0.55 o 
   6  -3   4        0.24        1.88      0.83 o 
   7  -3   4      308.23      323.58      6.86 o 
   8  -3   4      220.98      222.31      5.72 o 
   9  -3   4        6.07        4.37      1.62 o 
  10  -3   4        1.40        2.90      1.81 o 
  11  -3   4       12.74       13.22      2.41 o 
 -12  -2   4        5.27       32.74     10.34 o 
 -11  -2   4       70.46       56.80      6.06 o 
 -10  -2   4      202.40      198.86      9.28 o 
  -9  -2   4       42.32       68.94      9.31 o 
  -8  -2   4        0.61       12.37      1.69 o 
  -7  -2   4        5.26       29.19      2.21 o 
  -6  -2   4      397.59      358.59      5.66 o 
  -5  -2   4      335.59      323.51      6.40 o 
  -4  -2   4       30.37       29.90      2.51 o 
  -3  -2   4        0.10        0.28      0.95 o 
  -2  -2   4       11.96       15.14      1.73 o 
  -1  -2   4       65.48       70.34      5.55 o 
   0  -2   4     2418.06     2132.39     49.12 o 
   1  -2   4       12.24       13.74      2.30 o 
   3  -2   4     1402.57     1339.92     24.43 o 
   5  -2   4      198.61      195.88      4.04 o 
   6  -2   4       14.16       21.00      1.71 o 
   7  -2   4        0.83       45.21      8.78 o 
   8  -2   4       43.09       45.06      2.69 o 
   9  -2   4        4.81       33.35      2.44 o 
  10  -2   4      129.44      119.26      4.70 o 
  11  -2   4      152.23      141.52      5.53 o 
 -12  -1   4      218.29      189.83     13.57 o 
 -11  -1   4      157.58      148.11     18.57 o 
 -10  -1   4      113.12      119.95     18.15 o 
  -9  -1   4      153.12      214.55      7.64 o 
  -8  -1   4      362.59      530.96      9.33 o 
  -7  -1   4       87.85       98.18      2.53 o 
  -6  -1   4       34.97       41.14      1.95 o 
  -5  -1   4      591.99      671.01     13.53 o 
  -4  -1   4      380.17      356.87     16.48 o 
  -2  -1   4     4158.74     4549.14    215.48 o 
  -1  -1   4     1624.69     1949.44    283.81 o 
   0  -1   4     6947.76     8065.32    223.42 o 
   1  -1   4        1.01       48.21      1.73 o 
   2  -1   4      321.51      552.67     16.59 o 
   3  -1   4      576.31      766.91     16.32 o 
   4  -1   4      137.26      232.80      5.38 o 
   5  -1   4      293.08      215.09      4.27 o 
   6  -1   4      337.65      295.69      5.92 o 
   7  -1   4      177.87      169.89      4.63 o 
   8  -1   4      514.78      421.14      9.07 o 
   9  -1   4        0.10        0.36      1.29 o 
  10  -1   4       78.85       81.66      4.28 o 
  11  -1   4       54.59       45.24      3.49 o 
 -12   0   4        3.49       13.84      7.43 o 
 -11   0   4       30.23       42.56     10.83 o 
 -10   0   4       44.44       46.47      6.12 o 
  -9   0   4        2.50        0.67      1.50 o 
  -8   0   4      785.22      792.64     16.85 o 
  -7   0   4       90.49      113.11      5.73 o 
  -6   0   4       30.04       50.36      3.71 o 
  -5   0   4        3.06        1.47      1.11 o 
  -4   0   4      707.38      897.49     23.89 o 
  -3   0   4      185.88      210.45      6.12 o 
  -2   0   4     1834.99     2072.69     52.46 o 
  -1   0   4        3.64        2.82      1.27 o 
   0   0   4       16.12       18.43      2.81 o 
   1   0   4       34.45       37.34      1.46 o 
   2   0   4      641.93      697.96     12.84 o 
   3   0   4       47.65       43.45      1.72 o 
   4   0   4       11.68       20.90      3.41 o 
   5   0   4      278.33      352.35      6.82 o 
   6   0   4      104.21      102.76      2.93 o 
   7   0   4        0.73        0.37      0.99 o 
   8   0   4       29.48       25.45      2.28 o 
   9   0   4      181.17      235.28      6.74 o 
  10   0   4       59.72       63.66      3.86 o 
  11   0   4       40.06       37.34      3.67 o 
 -12   1   4       13.29       86.06     14.94 o 
 -11   1   4        7.25       56.61      7.31 o 
 -10   1   4       97.24      102.84      4.33 o 
  -9   1   4      383.90      355.22      7.81 o 
  -8   1   4      997.00      920.62     22.01 o 
  -7   1   4       40.38       63.53      4.59 o 
  -6   1   4       19.95       32.46      3.11 o 
  -5   1   4      169.58      341.81     10.66 o 
  -4   1   4        2.29      114.55      9.37 o 
  -3   1   4      845.75      764.32     20.43 o 
  -2   1   4     4651.13     5070.62    148.63 o 
  -1   1   4     4004.37     1614.94     65.31 o 
   0   1   4    11039.27    10586.22    207.94 o 
   1   1   4      196.46      177.62      3.83 o 
   2   1   4     1144.32     1010.60     18.30 o 
   3   1   4     1284.10     1280.74     25.80 o 
   4   1   4      521.32      492.22     15.70 o 
   5   1   4        2.06       67.95      2.87 o 
   6   1   4        0.29       88.49      4.14 o 
   7   1   4      108.04      126.25      6.23 o 
   8   1   4       75.88      166.34      4.67 o 
   9   1   4        1.74        0.08      1.45 o 
  10   1   4       63.65       74.87      4.78 o 
  11   1   4       28.67       27.31      4.98 o 
 -12   2   4       54.75       56.71      7.51 o 
 -11   2   4        4.96        9.84      2.93 o 
 -10   2   4       98.58      112.49      4.44 o 
  -9   2   4      151.55      146.72      4.99 o 
  -8   2   4       71.89       68.31      3.98 o 
  -7   2   4       89.51       96.92      4.01 o 
  -6   2   4       63.49      147.50      6.30 o 
  -5   2   4      118.31      177.50      5.69 o 
  -4   2   4       22.80       33.29      2.43 o 
  -3   2   4       81.82       52.45      8.32 o 
  -2   2   4       17.71       16.37      1.56 o 
  -1   2   4      645.20      514.97     14.06 o 
   1   2   4      224.77      205.88      4.11 o 
   2   2   4      404.51      412.86      9.08 o 
   3   2   4      218.92      565.97     17.16 o 
   4   2   4     1079.29     1062.49     19.64 o 
   5   2   4      142.82      162.87      4.58 o 
   6   2   4       61.55       55.58      3.44 o 
   7   2   4      292.32      225.09      5.56 o 
   8   2   4        3.22       10.51      1.57 o 
   9   2   4      203.90      177.58      6.50 o 
  10   2   4        2.13       23.94      3.36 o 
  11   2   4        0.42       34.06      5.61 o 
 -12   3   4        7.30       12.43      3.39 o 
 -11   3   4        0.01       -0.22      3.42 o 
 -10   3   4        0.61        2.21      2.09 o 
  -9   3   4        0.52       -1.74      1.41 o 
  -8   3   4        0.10        5.91      2.28 o 
  -7   3   4        1.49        4.65      1.63 o 
  -6   3   4        0.34        2.40      1.52 o 
  -5   3   4      108.53      119.53      4.48 o 
  -4   3   4     1775.74     1772.48     27.08 o 
  -3   3   4      395.85      611.32     30.88 o 
  -2   3   4       17.65        0.07      1.09 o 
  -1   3   4      518.55      421.53     18.30 o 
   0   3   4     2173.75     2102.23     42.00 o 
   1   3   4     2801.01     2819.73     52.42 o 
   2   3   4       40.60       43.29      2.55 o 
   3   3   4       55.92       98.31      3.33 o 
   4   3   4       48.67       72.09      2.64 o 
   5   3   4       53.68       63.96      3.53 o 
   6   3   4       12.39       20.18      2.09 o 
   7   3   4      273.49      295.58      6.86 o 
   8   3   4      185.07      172.53      5.60 o 
   9   3   4        6.42        3.72      1.80 o 
  10   3   4       28.07       34.10      4.12 o 
  11   3   4        0.01        0.91      2.70 o 
 -11   4   4       47.78       50.14      4.93 o 
 -10   4   4        3.13        3.32      1.62 o 
  -9   4   4      168.67      157.97      4.67 o 
  -8   4   4       28.22       35.65      2.60 o 
  -7   4   4      197.21      198.08      5.15 o 
  -6   4   4      342.30      358.14      6.38 o 
  -5   4   4       89.28      133.70      3.13 o 
  -4   4   4      110.90      109.33      3.60 o 
  -3   4   4       26.46       22.62      2.37 o 
  -2   4   4      143.55      212.08      5.14 o 
  -1   4   4      273.86      263.79      5.99 o 
   0   4   4      179.38       99.70      6.34 o 
   1   4   4       50.16       69.05      3.75 o 
   2   4   4        0.21        5.79      1.62 o 
   3   4   4      238.41      248.86      6.34 o 
   4   4   4       29.84       46.27      2.45 o 
   5   4   4      103.37       99.58      3.44 o 
   6   4   4       30.37       28.25      2.11 o 
   7   4   4      206.30      177.13      5.64 o 
   8   4   4      104.85       91.76      4.35 o 
   9   4   4       69.68       76.85      5.01 o 
  10   4   4        1.87        0.82      3.27 o 
  11   4   4        0.38        1.10      3.91 o 
 -11   5   4       27.23       23.45      3.07 o 
 -10   5   4      354.83      342.89     10.89 o 
  -9   5   4        0.05       -0.97      1.52 o 
  -8   5   4       57.81       48.94      3.86 o 
  -7   5   4      215.42      160.59      5.00 o 
  -6   5   4      101.01       95.16      7.48 o 
  -5   5   4       18.45       13.01      2.18 o 
  -4   5   4      679.53      152.72     10.36 o 
  -3   5   4       65.66       56.58      3.42 o 
  -2   5   4      134.63      100.28      4.88 o 
  -1   5   4       65.92       67.48      2.85 o 
   0   5   4      158.90      131.61      4.53 o 
   1   5   4     1157.21      994.81     81.95 o 
   2   5   4       53.79       44.50      2.16 o 
   3   5   4       49.80       62.10      5.60 o 
   4   5   4       14.09       20.33      2.50 o 
   5   5   4       46.31       37.16      3.28 o 
   6   5   4       44.11       37.31      5.12 o 
   7   5   4      126.82      140.30     16.91 o 
   8   5   4       59.07       59.44      5.34 o 
   9   5   4        7.83        3.62      2.88 o 
  10   5   4       76.26       64.36      6.13 o 
 -11   6   4       28.58       24.15      2.64 o 
 -10   6   4        0.08       -1.42      2.01 o 
  -9   6   4      608.02      528.25     12.86 o 
  -8   6   4       55.31       41.98      3.34 o 
  -7   6   4       10.35        7.56      1.97 o 
  -6   6   4      365.59      328.66      8.15 o 
  -5   6   4      156.69      137.32      4.55 o 
  -4   6   4       53.94       42.20      3.87 o 
  -3   6   4      553.89      514.07     11.06 o 
  -2   6   4        2.80        1.33      1.12 o 
  -1   6   4        1.28       12.80      1.72 o 
   0   6   4       83.60       80.78      3.23 o 
   1   6   4      168.53      199.84      5.28 o 
   2   6   4       97.26       84.82      3.15 o 
   3   6   4      163.80      190.05      6.58 o 
   4   6   4      328.68      313.50      9.37 o 
   5   6   4      537.58      483.80     13.20 o 
   6   6   4        0.91        0.79      1.95 o 
   7   6   4        9.22       12.98      3.38 o 
   8   6   4       86.22       80.62      6.62 o 
   9   6   4       75.28       61.39      6.22 o 
  10   6   4        0.22        0.23      3.19 o 
 -10   7   4       94.00       95.53      4.70 o 
  -9   7   4        9.08        4.34      2.32 o 
  -8   7   4      248.67      204.03      7.48 o 
  -7   7   4      296.10      279.32      8.43 o 
  -6   7   4        3.31       -0.44      1.95 o 
  -5   7   4       10.38        9.91      2.05 o 
  -4   7   4      347.15      308.40      8.68 o 
  -3   7   4      262.69      229.13      7.02 o 
  -2   7   4      199.23      211.28      8.41 o 
  -1   7   4        6.49        4.97      1.42 o 
   0   7   4      203.58      217.83      5.56 o 
   1   7   4     1048.23     1059.21     18.10 o 
   2   7   4      500.51      423.76     11.40 o 
   3   7   4       21.27       25.78      3.19 o 
   4   7   4       66.86       83.46      4.95 o 
   5   7   4       92.25       83.59      5.12 o 
   6   7   4      355.04      377.92     13.74 o 
   7   7   4        5.12        2.25      3.51 o 
   8   7   4       23.11       23.68      4.59 o 
   9   7   4        1.34       -2.36      3.30 o 
  -9   8   4       45.19       36.51      3.33 o 
  -8   8   4        0.89        1.53      1.92 o 
  -7   8   4      118.34      105.53      5.15 o 
  -6   8   4      108.30       98.32      5.10 o 
  -5   8   4      183.43      161.00      6.02 o 
  -4   8   4       15.24        7.61      2.11 o 
  -3   8   4       36.41       52.81      3.25 o 
  -2   8   4      679.68      645.62     13.82 o 
  -1   8   4       91.81       93.95      4.20 o 
   0   8   4      464.86      417.66      9.74 o 
   1   8   4       23.74       23.15      2.19 o 
   2   8   4      108.86      129.94      7.38 o 
   3   8   4      109.49      111.47      5.54 o 
   4   8   4      716.95      686.73     17.71 o 
   5   8   4        6.66        3.70      3.12 o 
   6   8   4        0.36       -3.21      2.69 o 
   7   8   4      103.57      106.20      7.98 o 
   8   8   4        9.72        2.64      5.17 o 
   9   8   4       12.05        9.52      4.28 o 
  -9   9   4       12.32        9.63      2.56 o 
  -8   9   4       16.73       14.16      2.52 o 
  -7   9   4      242.60      242.84      9.16 o 
  -6   9   4        1.57        0.46      1.80 o 
  -5   9   4       35.25       25.66      2.72 o 
  -4   9   4      108.80      103.33      4.75 o 
  -3   9   4      111.24       89.61      4.51 o 
  -2   9   4      272.67      281.29      7.70 o 
  -1   9   4       25.25       31.08      2.76 o 
   0   9   4       97.87      101.90      4.72 o 
   1   9   4      121.00      114.87      5.79 o 
   2   9   4      591.20      639.97     16.57 o 
   3   9   4       24.41       23.61      6.55 o 
   4   9   4       79.97       91.20      6.98 o 
   5   9   4      135.54      149.49      8.33 o 
   6   9   4        0.10       -0.87      3.23 o 
   7   9   4       89.97       75.79      7.17 o 
   8   9   4      113.95      143.93     10.24 o 
  -8  10   4       88.19       95.74      6.42 o 
  -7  10   4       61.92       67.87      4.57 o 
  -6  10   4      155.83      165.06      6.99 o 
  -5  10   4        3.65        0.24      1.85 o 
  -4  10   4      138.76      166.83      5.98 o 
  -3  10   4       60.99       68.51      4.11 o 
  -2  10   4       53.76       55.55      3.72 o 
  -1  10   4       37.38       46.65      3.94 o 
   0  10   4       74.33       80.76      5.64 o 
   1  10   4        1.90        3.05      2.29 o 
   2  10   4       66.50       73.59      5.32 o 
   3  10   4       29.21       30.88      7.39 o 
   4  10   4      200.19      226.30     13.46 o 
   5  10   4        0.79       -0.85      4.34 o 
   6  10   4       18.45       33.07      5.34 o 
   7  10   4        3.26       -2.93      3.45 o 
  -6  11   4      112.12      111.40      6.40 o 
  -5  11   4        9.61       16.21      3.08 o 
  -4  11   4        6.51       11.93      3.18 o 
  -3  11   4      195.12      235.56      7.45 o 
  -2  11   4       72.21       94.04      5.72 o 
  -1  11   4        1.88        1.98      2.22 o 
   0  11   4        1.22        1.56      2.29 o 
   1  11   4        0.32        1.63      2.28 o 
   2  11   4      133.80      166.27     14.05 o 
   3  11   4        6.89       -1.82      4.82 o 
   4  11   4        3.91        3.56      5.05 o 
   5  11   4        5.81       15.85      6.67 o 
   6  11   4        0.38       -0.71      7.54 o 
  -5  12   4       18.61        8.85      2.73 o 
  -4  12   4        5.34       10.65      2.51 o 
  -3  12   4       17.72       29.28      3.39 o 
  -2  12   4       35.09       31.82      3.80 o 
  -1  12   4       20.57       35.48      5.49 o 
   0  12   4      135.10      184.65      9.62 o 
   1  12   4       12.14       16.03      6.74 o 
   2  12   4        2.35        1.14      5.32 o 
   3  12   4        4.99       12.94      6.36 o 
   4  12   4       37.40       51.89     10.36 o 
  -1  13   4        0.75        4.58      3.21 o 
   0  13   4       33.09       44.86      6.43 o 
  -4 -12   5       76.58       94.57      8.88 o 
  -3 -12   5        0.15       -2.52      3.32 o 
  -2 -12   5       15.86       17.65      4.83 o 
  -1 -12   5      338.18      405.40     31.28 o 
   0 -12   5       14.65       18.01      6.77 o 
   1 -12   5       33.24       44.78      9.54 o 
   2 -12   5      127.07      166.59     15.25 o 
   3 -12   5       50.27       75.83      5.64 o 
   4 -12   5       10.86       14.48      3.00 o 
  -6 -11   5        0.00        0.41      5.47 o 
  -5 -11   5       97.48      132.87     15.08 o 
  -4 -11   5       11.41       22.39      4.72 o 
  -3 -11   5      247.91      265.08     12.82 o 
  -2 -11   5        5.34        6.44      4.66 o 
  -1 -11   5       28.96       25.82      5.85 o 
   0 -11   5       51.33       55.03      7.21 o 
   1 -11   5       59.90       95.32     12.30 o 
   2 -11   5      139.81      183.53      7.27 o 
   3 -11   5       23.63       23.17      3.65 o 
   4 -11   5        0.09       -2.71      1.97 o 
   5 -11   5       45.92       58.18      4.19 o 
   6 -11   5       62.14       79.00      4.89 o 
  -7 -10   5        1.46        3.88      3.81 o 
  -6 -10   5        9.55        9.68      3.75 o 
  -5 -10   5        3.16        1.20      4.17 o 
  -4 -10   5      119.13      114.82      6.32 o 
  -3 -10   5        4.40        1.80      3.10 o 
  -2 -10   5        6.40       10.59      3.54 o 
  -1 -10   5      684.40      708.04     24.84 o 
   0 -10   5       69.79       97.69      7.77 o 
   1 -10   5      573.40      607.10     13.55 o 
   2 -10   5      164.67      199.22      6.52 o 
   3 -10   5       58.30       65.30      4.22 o 
   4 -10   5        9.90       12.55      2.50 o 
   5 -10   5       20.38       22.01      2.74 o 
   6 -10   5        8.07        6.67      2.27 o 
   7 -10   5        2.69        1.40      2.16 o 
  -8  -9   5      157.30      158.13      9.95 o 
  -7  -9   5      135.13      144.78      8.52 o 
  -6  -9   5       30.31       41.22      5.19 o 
  -5  -9   5        1.47        2.37      2.28 o 
  -4  -9   5        7.64        4.21      2.54 o 
  -3  -9   5        0.23       -2.08      2.07 o 
  -2  -9   5       26.15       32.56      4.53 o 
  -1  -9   5      387.31      396.91     15.40 o 
   0  -9   5      109.95      142.51      5.56 o 
   1  -9   5        5.25        8.37      1.69 o 
   2  -9   5      254.36      258.08      7.50 o 
   3  -9   5      583.44      651.08     14.51 o 
   4  -9   5       13.29        9.44      2.16 o 
   5  -9   5       82.60       91.67      4.69 o 
   6  -9   5       44.08       58.38      3.90 o 
   7  -9   5        0.00        1.72      2.03 o 
   8  -9   5       25.52       29.52      3.26 o 
  -9  -8   5       20.79       30.63      5.74 o 
  -8  -8   5       44.75       63.81      7.02 o 
  -7  -8   5        3.98        1.53      3.33 o 
  -6  -8   5       15.80       14.23      2.87 o 
  -5  -8   5        1.05       -1.32      1.97 o 
  -4  -8   5        0.25       -1.44      1.94 o 
  -3  -8   5       43.25       74.37      4.78 o 
  -2  -8   5       13.71       12.37      2.67 o 
  -1  -8   5        2.17       -0.54      1.54 o 
   0  -8   5      207.74      190.75      5.07 o 
   1  -8   5     1433.03     1512.48     26.17 o 
   2  -8   5     2577.19     2603.14     43.61 o 
   3  -8   5       19.50       25.46      2.64 o 
   4  -8   5      471.39      490.75     11.63 o 
   5  -8   5      238.51      250.23      6.87 o 
   6  -8   5      219.14      230.71      6.72 o 
   7  -8   5        2.90        1.95      1.88 o 
   8  -8   5       10.74        9.44      2.35 o 
   9  -8   5      144.94      160.16      6.39 o 
 -10  -7   5       54.74       56.11      8.17 o 
  -9  -7   5      145.56      148.27      9.16 o 
  -8  -7   5       13.41       17.60      4.52 o 
  -7  -7   5      164.51      151.74      8.15 o 
  -6  -7   5      104.28       95.11      5.36 o 
  -5  -7   5      101.89      114.62      6.87 o 
  -4  -7   5      277.97      281.48     11.47 o 
  -3  -7   5      267.53      236.17      7.79 o 
  -2  -7   5       55.97       52.08      3.71 o 
  -1  -7   5       68.26       74.79      4.04 o 
   0  -7   5       15.40       21.00      1.71 o 
   1  -7   5        4.97        7.03      1.40 o 
   2  -7   5        2.53       -0.65      1.04 o 
   3  -7   5        0.06       -0.43      1.32 o 
   4  -7   5     1418.90     1430.57     27.65 o 
   5  -7   5       36.77       30.77      2.55 o 
   6  -7   5      210.12      197.70      5.92 o 
   7  -7   5      125.63      136.80      5.33 o 
   8  -7   5        3.08       -1.58      1.71 o 
   9  -7   5      191.74      217.72     10.30 o 
 -10  -6   5        0.20       -1.21      4.25 o 
  -9  -6   5       30.83       22.93      4.16 o 
  -8  -6   5        0.56        0.84      3.15 o 
  -7  -6   5      537.08      456.13     12.84 o 
  -6  -6   5       63.84       81.09      9.63 o 
  -5  -6   5       41.32       42.40      3.51 o 
  -4  -6   5      783.75      739.49     18.29 o 
  -3  -6   5      392.26      384.28     10.62 o 
  -2  -6   5      308.66      327.00      6.48 o 
  -1  -6   5       72.78       71.21      2.60 o 
   0  -6   5        1.61        0.36      0.83 o 
   1  -6   5       18.86       18.71      1.53 o 
   2  -6   5      838.89      732.44     13.37 o 
   3  -6   5       93.10       86.52      3.09 o 
   4  -6   5      465.26      433.36      9.13 o 
   5  -6   5      571.31      578.31     11.69 o 
   6  -6   5        1.93        4.69      1.59 o 
   7  -6   5      345.46      340.55      8.21 o 
   8  -6   5       22.76       24.20      2.55 o 
   9  -6   5      130.12      137.28      6.07 o 
  10  -6   5        0.22       -2.00      1.91 o 
 -11  -5   5      117.60      125.99     15.68 o 
 -10  -5   5        0.94        1.93      3.06 o 
  -9  -5   5        4.44       -0.05      3.69 o 
  -8  -5   5      148.77      151.94      8.25 o 
  -7  -5   5        6.86        5.68      2.00 o 
  -6  -5   5      392.00      340.49      9.88 o 
  -5  -5   5       43.54       47.12      3.96 o 
  -4  -5   5        0.78       -0.86      1.51 o 
  -3  -5   5      245.76      259.74      6.30 o 
  -2  -5   5      866.27      866.78     17.49 o 
  -1  -5   5      395.62      338.50      6.48 o 
   0  -5   5        9.54        3.46      0.78 o 
   1  -5   5     1874.66     1798.64     29.91 o 
   2  -5   5        0.46        1.28      1.00 o 
   3  -5   5      195.42      151.26      3.87 o 
   4  -5   5       23.19       31.22      2.14 o 
   5  -5   5      485.98      478.64      9.80 o 
   6  -5   5      106.91      108.20      4.06 o 
   7  -5   5       45.90       45.00      2.92 o 
   8  -5   5      122.48      117.99      4.54 o 
   9  -5   5        2.99        2.52      1.80 o 
  10  -5   5       40.60       38.74      3.43 o 
 -11  -4   5        5.68       10.59      4.21 o 
 -10  -4   5       21.96       20.03      3.76 o 
  -9  -4   5        9.72        3.86      2.72 o 
  -8  -4   5        4.50        0.43      1.86 o 
  -7  -4   5      511.45      470.02     12.56 o 
  -6  -4   5       26.60       34.68      3.69 o 
  -4  -4   5       25.10       29.94      3.30 o 
  -3  -4   5       75.43       72.74      4.23 o 
  -2  -4   5      563.34      548.99     15.84 o 
  -1  -4   5       44.26       68.87      5.54 o 
   0  -4   5      567.98      489.10      8.88 o 
   1  -4   5     3748.34     3518.37     52.68 o 
   2  -4   5      414.35      405.93      7.14 o 
   3  -4   5      507.41      487.51      9.30 o 
   4  -4   5        4.63        0.78      0.86 o 
   5  -4   5      717.10      298.15     11.93 o 
   6  -4   5      171.41      172.32      4.93 o 
   7  -4   5       50.22       59.25      2.96 o 
   8  -4   5      234.80      201.95      5.66 o 
   9  -4   5       31.65       32.58      2.90 o 
  10  -4   5       14.90       22.67      2.81 o 
  11  -4   5       10.31        8.36      2.34 o 
 -12  -3   5       27.31       34.44      8.17 o 
 -11  -3   5       26.37       17.17      4.08 o 
 -10  -3   5       82.94      106.94      9.67 o 
  -9  -3   5        1.13        9.48      4.11 o 
  -8  -3   5       15.40       20.31      2.50 o 
  -7  -3   5       55.26       73.78     10.11 o 
  -6  -3   5      182.66      176.26      6.26 o 
  -5  -3   5       13.86       24.39      2.21 o 
  -4  -3   5      124.29       98.56      7.64 o 
  -3  -3   5       89.27       82.39      4.52 o 
  -2  -3   5      172.97      155.01      5.73 o 
  -1  -3   5     1011.58      894.60     21.41 o 
   0  -3   5        0.37       -0.36      1.68 o 
   1  -3   5       83.15       84.60      2.80 o 
   2  -3   5      279.73      268.10      5.46 o 
   3  -3   5      570.96      643.04     11.58 o 
   4  -3   5       37.75       51.85      2.65 o 
   6  -3   5        7.24        3.94      1.14 o 
   7  -3   5      201.02      191.56      4.87 o 
   8  -3   5      426.88      420.63     12.16 o 
   9  -3   5      521.13      469.20     10.52 o 
  10  -3   5      242.71      268.68     12.56 o 
  11  -3   5        2.08        1.56      1.93 o 
 -12  -2   5       15.15       19.99     10.53 o 
 -11  -2   5        1.54        3.46      2.71 o 
 -10  -2   5       28.60       31.18      4.00 o 
  -9  -2   5       34.61       41.20      3.25 o 
  -8  -2   5        0.01        7.22      1.59 o 
  -7  -2   5      325.28      317.21      6.66 o 
  -6  -2   5       46.53      110.98      3.23 o 
  -5  -2   5      452.77      408.32      7.87 o 
  -4  -2   5        1.79        5.07      1.62 o 
  -3  -2   5     2568.84     2455.76     61.10 o 
  -2  -2   5     1606.98     2051.32    153.92 o 
  -1  -2   5      810.09      844.85     62.53 o 
   0  -2   5      118.64      134.27     17.49 o 
   1  -2   5     5020.01     5386.59    172.48 o 
   2  -2   5      267.69      365.34     10.44 o 
   3  -2   5      145.76      151.35      3.57 o 
   5  -2   5       57.83       47.85      3.23 o 
   6  -2   5      101.12      117.62      3.91 o 
   7  -2   5       87.69      215.00      9.46 o 
   8  -2   5     1477.90     1380.76     25.27 o 
   9  -2   5       60.38       87.76      3.86 o 
  10  -2   5      213.06      183.05      5.75 o 
  11  -2   5        3.14       22.59      2.93 o 
 -12  -1   5        1.10       18.36      8.24 o 
 -11  -1   5        6.93       32.76     10.52 o 
 -10  -1   5      183.57      187.20     20.45 o 
  -9  -1   5        9.78       12.21      3.74 o 
  -8  -1   5      101.86      120.84      3.55 o 
  -7  -1   5       85.59       74.84      3.16 o 
  -6  -1   5        0.97       88.34      3.92 o 
  -5  -1   5     1064.83      973.82     21.50 o 
  -4  -1   5     2287.64     2407.63     51.13 o 
  -1  -1   5        4.10       78.12      6.82 o 
   0  -1   5       78.13      475.93     14.42 o 
   1  -1   5     2502.09     2835.37     50.05 o 
   2  -1   5        2.54       32.17      3.82 o 
   3  -1   5     1199.00     1237.47     22.46 o 
   4  -1   5      868.43      828.34     14.28 o 
   5  -1   5      520.65      448.34      7.79 o 
   6  -1   5       70.52       69.19      2.96 o 
   7  -1   5      218.98      184.07      4.97 o 
   8  -1   5       37.32       50.76      2.91 o 
   9  -1   5       15.04       22.09      2.39 o 
  10  -1   5      363.94      333.86      9.08 o 
  11  -1   5        4.47       14.42      2.53 o 
 -12   0   5       83.15      117.30     18.83 o 
 -11   0   5        0.00        7.52      6.22 o 
 -10   0   5       27.75       45.29     10.99 o 
  -9   0   5       24.44       39.13      3.93 o 
  -8   0   5       86.76       76.73      4.43 o 
  -7   0   5       43.27       63.92      4.57 o 
  -6   0   5      127.98      106.95      5.08 o 
  -5   0   5       47.47       69.51      5.40 o 
  -4   0   5      101.36      121.49      3.59 o 
  -1   0   5      204.01      253.28      6.99 o 
   0   0   5      694.02      709.35     17.10 o 
   1   0   5      310.66      349.14      8.12 o 
   2   0   5     3796.16     2669.00    102.27 o 
   3   0   5      117.91      138.16      3.79 o 
   4   0   5       13.03        6.15      0.98 o 
   5   0   5       39.13       39.32      1.78 o 
   6   0   5       51.86       58.48      3.58 o 
   7   0   5        1.04        1.44      1.74 o 
   8   0   5      445.86      473.55     11.07 o 
   9   0   5        7.80        7.61      1.83 o 
  10   0   5      182.69      170.72      5.96 o 
  11   0   5        1.37        3.03      2.24 o 
 -12   1   5       12.62       20.94      8.39 o 
 -11   1   5       44.68       49.26     14.89 o 
 -10   1   5      180.82      162.73      5.03 o 
  -9   1   5        8.82       10.33      1.92 o 
  -8   1   5      118.07      133.90      7.88 o 
  -7   1   5       13.03       36.64      3.61 o 
  -6   1   5      331.64      286.44      8.31 o 
  -5   1   5       60.88      322.51     17.38 o 
  -4   1   5      901.13     1395.69     31.21 o 
  -3   1   5      961.65      901.19     23.84 o 
  -2   1   5     4215.39     4463.26    125.98 o 
  -1   1   5      222.17      223.72      6.26 o 
   0   1   5     1570.37     1405.17     28.43 o 
   1   1   5     2616.93     2884.64     50.92 o 
   2   1   5      112.89       92.92      3.77 o 
   3   1   5      802.03     1009.04     18.59 o 
   4   1   5       65.44      283.21      6.97 o 
   5   1   5        0.07      136.05      4.28 o 
   6   1   5       68.27       69.76      3.68 o 
   7   1   5       56.56       94.76      3.36 o 
   8   1   5      109.13      102.77      4.46 o 
   9   1   5       55.74       61.10      4.24 o 
  10   1   5       99.20      157.50      6.53 o 
  11   1   5       59.68       59.83      4.66 o 
 -11   2   5       10.04        5.37      2.69 o 
 -10   2   5       54.11       65.63      3.98 o 
  -9   2   5        4.10       14.28      2.08 o 
  -8   2   5       41.39       39.64      3.14 o 
  -6   2   5      270.74      264.74      7.93 o 
  -5   2   5       50.22      154.88      7.22 o 
  -4   2   5       21.35       30.07      2.59 o 
  -3   2   5     2065.20     2347.71     54.34 o 
  -2   2   5     3250.02     3189.04     73.93 o 
  -1   2   5     1265.07      729.43     30.35 o 
   0   2   5     2138.19     1903.25     38.03 o 
   1   2   5     5656.30     6156.75     98.34 o 
   2   2   5      649.67      229.94     11.50 o 
   3   2   5        0.03       31.31      3.81 o 
   5   2   5       30.74       35.63      2.08 o 
   6   2   5      108.44      114.81      3.99 o 
   7   2   5      708.47      607.24     12.10 o 
   8   2   5      578.79      787.41     15.31 o 
   9   2   5      154.97      159.74      7.31 o 
  10   2   5       19.15       58.80      4.28 o 
  11   2   5      112.51      111.75      6.08 o 
 -12   3   5       25.34       20.37      4.06 o 
 -11   3   5        1.10        1.49      1.98 o 
 -10   3   5      214.91      189.27      6.50 o 
  -9   3   5      105.51      107.56      5.10 o 
  -8   3   5      101.24       91.68      6.55 o 
  -7   3   5      203.35      199.65      6.18 o 
  -6   3   5       54.23       77.17      6.68 o 
  -5   3   5       81.66       80.91      3.45 o 
  -4   3   5      201.47      171.52      4.19 o 
  -3   3   5      577.72      533.48     10.46 o 
  -2   3   5     1511.82     1313.09     53.71 o 
  -1   3   5       88.11       10.10      2.04 o 
   0   3   5      361.04      374.70     10.84 o 
   1   3   5       96.00       95.80      2.42 o 
   2   3   5      407.86      453.49      8.22 o 
   3   3   5      233.25      403.46     16.30 o 
   4   3   5       14.79       22.08      1.69 o 
   5   3   5        0.37        5.09      1.15 o 
   6   3   5        4.83       -0.70      1.12 o 
   7   3   5        6.43       23.50      7.52 o 
   8   3   5      410.02      406.27     10.12 o 
  10   3   5      480.36      448.24     12.97 o 
  11   3   5        0.42        1.51      2.75 o 
 -11   4   5       69.01       69.53      3.96 o 
 -10   4   5        2.85        3.94      1.92 o 
  -9   4   5       19.17       13.80      2.40 o 
  -8   4   5       54.46       47.68      2.83 o 
  -7   4   5       50.29       44.32      3.36 o 
  -6   4   5       36.73       36.75      1.67 o 
  -5   4   5        6.27       12.49      1.59 o 
  -4   4   5      143.56      103.73      3.00 o 
  -3   4   5      351.09      361.44      7.13 o 
  -2   4   5     2250.53     1978.34     32.82 o 
  -1   4   5      210.34      210.07      5.10 o 
   1   4   5     3483.81     3586.89     58.37 o 
   2   4   5      350.42      364.33      9.21 o 
   3   4   5      653.85      744.66     14.47 o 
   4   4   5       24.92       34.12      2.22 o 
   5   4   5      975.54      935.36     17.23 o 
   6   4   5      137.30      149.60      4.62 o 
   7   4   5       76.71       68.93      3.84 o 
   8   4   5       52.15       48.80      3.82 o 
   9   4   5       83.47       89.25      4.80 o 
  10   4   5        1.03       -1.06      2.53 o 
 -11   5   5       22.39       21.39      2.76 o 
 -10   5   5       61.61       76.13      4.05 o 
  -9   5   5      279.09      256.56      7.28 o 
  -8   5   5       38.29       45.32      2.58 o 
  -7   5   5        4.49        4.32      1.33 o 
  -6   5   5      126.95      114.95      6.36 o 
  -5   5   5        8.85        5.96      1.13 o 
  -4   5   5       17.63        1.52      1.96 o 
  -3   5   5      191.62      166.67      6.37 o 
  -2   5   5      429.87      452.58     12.14 o 
  -1   5   5      143.94      138.91      6.52 o 
   0   5   5        0.95        3.39      1.02 o 
   1   5   5     1348.74     1378.37     33.35 o 
   2   5   5      206.38      168.12      6.03 o 
   3   5   5       99.74      105.36      6.82 o 
   4   5   5       16.25       23.36      2.63 o 
   5   5   5      180.69      207.76     16.66 o 
   6   5   5      145.15      156.88      7.18 o 
   7   5   5      179.72      141.40      6.12 o 
   8   5   5       15.96       13.84      2.83 o 
   9   5   5       55.77       43.33      5.16 o 
  10   5   5        1.77        1.23      3.90 o 
 -11   6   5        5.86        0.18      2.29 o 
 -10   6   5       36.19       42.22      3.65 o 
  -9   6   5       18.59       16.09      2.45 o 
  -8   6   5      203.45      200.41      6.17 o 
  -7   6   5      587.13      486.50     11.14 o 
  -6   6   5      291.72      278.68      7.29 o 
  -5   6   5      135.76       99.79      3.95 o 
  -3   6   5      288.49      269.17      6.80 o 
  -2   6   5      232.18      235.56      6.12 o 
  -1   6   5      414.36      428.91      9.45 o 
   0   6   5       13.52        5.79      1.37 o 
   1   6   5      620.92      601.84     15.87 o 
   2   6   5     1375.32     1354.01     28.10 o 
   3   6   5      851.40      805.71     19.57 o 
   4   6   5      386.27      381.34     11.00 o 
   5   6   5       50.65       44.56      4.36 o 
   6   6   5       49.08       57.87      4.35 o 
   7   6   5      760.20      681.66     17.93 o 
   8   6   5       89.63       82.01      6.81 o 
   9   6   5       24.11       27.53      4.62 o 
  10   6   5        4.41        6.16      3.85 o 
 -10   7   5        2.86        3.15      2.42 o 
  -9   7   5       89.07       73.82      5.03 o 
  -8   7   5        0.00       -1.60      2.28 o 
  -7   7   5      295.60      285.75     10.96 o 
  -6   7   5      205.87      193.40      6.01 o 
  -5   7   5        0.10        1.15      1.49 o 
  -4   7   5      668.45      645.69     13.81 o 
  -3   7   5      102.37       91.96      4.65 o 
  -2   7   5      233.08      217.33      6.70 o 
  -1   7   5        2.40        3.28      1.58 o 
   0   7   5      492.35      490.41     12.04 o 
   1   7   5      754.99      786.16     15.15 o 
   2   7   5        0.10       -2.64      1.32 o 
   3   7   5      130.62      125.54      5.63 o 
   4   7   5      342.20      337.20     10.28 o 
   5   7   5      382.23      336.30     10.41 o 
   6   7   5      417.43      373.78     13.89 o 
   7   7   5       13.03       18.30      4.11 o 
   8   7   5      311.08      304.36     12.82 o 
   9   7   5        0.12       -0.92      3.42 o 
  -9   8   5        8.71       11.74      2.37 o 
  -8   8   5      133.51      152.65      7.44 o 
  -7   8   5      113.65      111.65      6.06 o 
  -6   8   5       18.12       14.28      2.53 o 
  -5   8   5        4.61        5.27      2.01 o 
  -4   8   5      228.24      203.62      6.97 o 
  -3   8   5        0.16       -1.05      1.54 o 
  -2   8   5       98.17      120.52      5.20 o 
  -1   8   5      691.34      675.13     14.34 o 
   0   8   5      114.81      125.75      4.67 o 
   1   8   5     1187.95     1171.25     21.92 o 
   2   8   5     2847.21     2863.81     63.23 o 
   3   8   5       42.02       42.43      3.84 o 
   4   8   5      721.27      713.67     18.47 o 
   5   8   5      160.15      152.90      8.26 o 
   6   8   5        0.31        3.94      3.12 o 
   7   8   5      205.49      230.83     10.88 o 
   8   8   5       14.67       13.28      4.35 o 
  -9   9   5       22.93       25.78      3.13 o 
  -8   9   5       68.21       57.72      4.14 o 
  -7   9   5       10.54        6.97      2.41 o 
  -6   9   5        9.48       11.90      2.29 o 
  -5   9   5        1.38       -0.14      1.80 o 
  -4   9   5        1.60        0.76      1.64 o 
  -3   9   5       10.75       15.10      2.77 o 
  -2   9   5       88.74      101.82      4.79 o 
  -1   9   5      127.01      123.57      4.86 o 
   0   9   5       91.33      115.76      4.90 o 
   1   9   5       16.37       17.80      3.47 o 
   2   9   5      303.72      316.99     13.66 o 
   3   9   5        7.48       12.19      4.02 o 
   4   9   5        7.02        1.23      3.04 o 
   5   9   5        2.42       -1.82      3.14 o 
   6   9   5        0.16       -1.53      3.01 o 
   7   9   5      138.74      158.10      9.75 o 
   8   9   5       66.61       79.48      7.84 o 
  -8  10   5      219.29      259.88      8.97 o 
  -7  10   5      136.27      150.14      6.84 o 
  -6  10   5        0.45        3.96      2.22 o 
  -5  10   5       75.24       65.39      4.18 o 
  -4  10   5      351.22      375.95      9.86 o 
  -3  10   5      175.19      169.43      6.15 o 
  -2  10   5        9.25       14.25      2.36 o 
  -1  10   5      296.39      312.74      8.53 o 
   0  10   5        0.42        1.74      2.17 o 
   1  10   5      208.99      202.96      8.45 o 
   2  10   5       69.58       84.59      7.28 o 
   3  10   5       50.69       59.39      9.26 o 
   4  10   5       28.08       29.15      5.82 o 
   5  10   5       13.85       16.69      5.28 o 
   6  10   5        4.21        3.20      3.69 o 
   7  10   5       23.61       22.38      5.00 o 
  -6  11   5       11.76       28.06      3.68 o 
  -5  11   5       23.24       38.42      3.52 o 
  -4  11   5       55.82       77.10      4.70 o 
  -3  11   5      147.55      167.77      6.24 o 
  -2  11   5        2.76        4.20      2.03 o 
  -1  11   5       85.34       94.53      5.66 o 
   0  11   5       35.54       29.45      3.96 o 
   1  11   5       34.02       35.77      5.94 o 
   2  11   5       48.53       65.78     10.19 o 
   3  11   5        0.72       -0.76      4.22 o 
   4  11   5       28.60       24.26      7.09 o 
   5  11   5       67.63       67.75     11.36 o 
  -4  12   5        0.34       -1.98      2.20 o 
  -3  12   5        2.44       10.71      2.59 o 
  -2  12   5        2.02       -0.71      2.45 o 
  -1  12   5       54.02       55.73      5.46 o 
   0  12   5      194.55      224.10      9.71 o 
   1  12   5       27.99       26.54      7.55 o 
   2  12   5      193.43      231.64     17.74 o 
   3  12   5       80.67       73.89     11.57 o 
  -4 -12   6       14.83       27.65      5.57 o 
  -3 -12   6      121.52      145.51     10.84 o 
  -2 -12   6        1.54       -3.18      3.14 o 
  -1 -12   6        7.89       13.36      4.35 o 
   0 -12   6      101.20      135.83     14.81 o 
   1 -12   6       19.87       24.03      7.79 o 
   2 -12   6       19.42       46.43      9.75 o 
   3 -12   6        0.78        5.68      3.79 o 
  -6 -11   6       39.38       44.10      5.91 o 
  -5 -11   6      145.05      161.45     10.56 o 
  -4 -11   6        0.53       -0.33      4.62 o 
  -3 -11   6       14.44       14.47      4.28 o 
  -2 -11   6        0.07        0.82      3.07 o 
  -1 -11   6        0.00       -3.28      2.79 o 
   0 -11   6        0.15        7.11      5.26 o 
   1 -11   6       26.23       28.29      7.62 o 
   2 -11   6       11.68       11.84      5.45 o 
   3 -11   6        2.60        4.48      1.96 o 
   4 -11   6        5.09        8.51      2.25 o 
   5 -11   6       51.66       53.54      3.94 o 
  -7 -10   6        6.70       12.70      4.33 o 
  -6 -10   6        0.00        1.74      3.27 o 
  -5 -10   6        2.89        5.18      2.76 o 
  -4 -10   6        9.44       15.82      3.37 o 
  -3 -10   6       55.71       53.74      6.04 o 
  -2 -10   6       11.17        8.53      4.50 o 
  -1 -10   6        9.78        9.07      5.53 o 
   0 -10   6      139.19      154.13     26.02 o 
   1 -10   6       89.05      105.40      8.08 o 
   2 -10   6        4.09        6.77      2.05 o 
   3 -10   6        0.08        0.86      1.70 o 
   4 -10   6       46.40       42.68      3.34 o 
   5 -10   6       13.88        9.35      2.34 o 
   6 -10   6        0.04        1.94      2.12 o 
   7 -10   6       88.59       83.18      4.97 o 
  -8  -9   6        2.04        3.32      3.74 o 
  -7  -9   6        0.88        1.73      4.75 o 
  -6  -9   6       43.06       47.15      4.51 o 
  -5  -9   6       25.51       18.36      3.66 o 
  -4  -9   6      131.97      117.74      7.20 o 
  -3  -9   6       71.65       65.08      5.16 o 
  -2  -9   6       11.98        2.66      4.41 o 
  -1  -9   6      102.95      125.13      8.12 o 
   0  -9   6      238.96      254.85      9.01 o 
   1  -9   6      325.13      320.71      7.53 o 
   2  -9   6      248.23      269.30      7.59 o 
   3  -9   6      140.07      152.32      5.10 o 
   4  -9   6       42.56       44.69      3.26 o 
   5  -9   6        0.83       -0.15      1.65 o 
   6  -9   6       60.72       68.52      4.20 o 
   7  -9   6       30.06       35.85      3.61 o 
   8  -9   6        3.54        6.31      2.42 o 
  -9  -8   6       17.48       20.79      4.74 o 
  -8  -8   6       28.55       39.67      5.46 o 
  -7  -8   6       49.06       32.97      4.91 o 
  -6  -8   6       56.74       46.86      4.29 o 
  -5  -8   6      117.63      120.44      5.80 o 
  -4  -8   6      108.37      120.01      5.73 o 
  -3  -8   6      236.11      216.63      7.75 o 
  -2  -8   6      144.57      133.80      5.91 o 
  -1  -8   6      453.14      451.77     11.47 o 
   0  -8   6     1624.35     1595.12     27.42 o 
   1  -8   6        1.74        1.89      1.32 o 
   2  -8   6      128.74      119.28      4.75 o 
   3  -8   6      190.70      201.47      5.68 o 
   4  -8   6       11.56        9.01      1.96 o 
   5  -8   6      278.61      272.85      7.28 o 
   6  -8   6       19.12       18.45      2.94 o 
   7  -8   6       60.99       65.42      4.98 o 
   8  -8   6        5.64        2.92      2.12 o 
 -10  -7   6       28.34       25.09      4.87 o 
  -9  -7   6        0.00        0.16      3.14 o 
  -8  -7   6       83.25       86.61      7.09 o 
  -7  -7   6        0.03       -2.20      2.06 o 
  -6  -7   6        8.84       11.04      2.67 o 
  -5  -7   6      517.23      469.02     13.05 o 
  -4  -7   6        1.27       -2.74      1.71 o 
  -3  -7   6       48.29       46.77      3.75 o 
  -2  -7   6      586.23      575.35     14.91 o 
  -1  -7   6        0.00        1.36      1.07 o 
   0  -7   6        4.55        5.08      1.05 o 
   1  -7   6       98.67       95.03      3.27 o 
   2  -7   6      489.34      491.81      9.11 o 
   3  -7   6        4.19       -0.04      1.21 o 
   4  -7   6       12.82       11.18      1.83 o 
   5  -7   6      157.97      169.77      5.32 o 
   6  -7   6       19.92       25.02      2.58 o 
   7  -7   6       11.25        3.40      1.82 o 
   8  -7   6        2.24       -0.57      1.76 o 
   9  -7   6       48.10       53.33      4.21 o 
 -10  -6   6       28.33       13.41      9.08 o 
  -9  -6   6      164.97      129.93      8.23 o 
  -8  -6   6       73.42       65.85      5.94 o 
  -7  -6   6      162.12      163.45      6.63 o 
  -6  -6   6       35.57       29.52      3.58 o 
  -5  -6   6      138.25      129.31      8.82 o 
  -4  -6   6      710.28      644.83     16.39 o 
  -3  -6   6      454.73      406.26     11.19 o 
  -2  -6   6     1135.05     1137.66     22.96 o 
  -1  -6   6      461.17      458.83      8.05 o 
   0  -6   6       22.80       13.00      1.18 o 
   1  -6   6       84.89       76.19      2.74 o 
   2  -6   6      138.19      134.47      3.52 o 
   3  -6   6      199.62      164.87      4.66 o 
   4  -6   6      317.22      282.23      6.76 o 
   5  -6   6      415.09      379.09      8.49 o 
   6  -6   6       39.74       45.06      2.96 o 
   7  -6   6        0.82        1.46      1.67 o 
   8  -6   6        1.92        2.34      1.75 o 
   9  -6   6       34.43       15.83      2.66 o 
  10  -6   6        0.87       -0.46      2.12 o 
 -11  -5   6        2.78        7.95      5.64 o 
 -10  -5   6        5.93        2.62      3.11 o 
  -9  -5   6      187.03      142.47     10.55 o 
  -8  -5   6      104.62      107.10      6.41 o 
  -7  -5   6      374.87      332.83     10.02 o 
  -6  -5   6      115.70      115.14      5.28 o 
  -5  -5   6        0.37        0.56      1.64 o 
  -4  -5   6      176.85      191.17      9.97 o 
  -3  -5   6      349.98      368.51     10.57 o 
  -2  -5   6       25.68       43.12      3.72 o 
  -1  -5   6      206.77      224.25      5.58 o 
   0  -5   6      607.38      631.54     12.45 o 
   1  -5   6      232.06      223.51      4.32 o 
   2  -5   6        0.01       -0.81      0.70 o 
   3  -5   6      684.41      643.87     12.09 o 
   4  -5   6       61.04       68.51      3.13 o 
   5  -5   6       58.56       43.53      2.64 o 
   6  -5   6      129.97      109.79      4.10 o 
   7  -5   6        0.35        1.39      1.44 o 
   8  -5   6      258.59      237.55      6.56 o 
   9  -5   6        2.69        1.61      2.59 o 
  10  -5   6       59.04       47.26      3.82 o 
 -11  -4   6       75.05       67.42      7.32 o 
 -10  -4   6      151.98      158.21      8.16 o 
  -9  -4   6      753.27      636.45     19.86 o 
  -8  -4   6       43.95       47.87      3.80 o 
  -7  -4   6      528.85      497.21     13.24 o 
  -6  -4   6        0.07       -1.99      1.47 o 
  -5  -4   6       73.48       70.76      5.67 o 
  -4  -4   6       22.64       21.15      3.11 o 
  -3  -4   6      177.81      180.04      5.94 o 
  -2  -4   6     1199.40     1360.92     62.84 o 
  -1  -4   6     1773.24     1811.57     29.98 o 
   0  -4   6     1257.82     1256.38     18.28 o 
   1  -4   6       38.86       38.96      1.70 o 
   2  -4   6      163.42      176.13      4.65 o 
   3  -4   6       78.01       81.38      3.38 o 
   4  -4   6      421.87      382.04      9.91 o 
   5  -4   6      118.84      100.75      5.94 o 
   6  -4   6     1759.39     1650.50     28.47 o 
   7  -4   6        0.07        0.01      1.23 o 
   8  -4   6       50.40       44.20      3.26 o 
   9  -4   6       32.81       30.35      2.90 o 
  10  -4   6      145.89      136.50      5.81 o 
 -12  -3   6       58.87       59.99     19.22 o 
 -11  -3   6        8.34       33.86     10.22 o 
 -10  -3   6      382.36      353.83     15.30 o 
  -9  -3   6      384.99      377.26     12.82 o 
  -8  -3   6      226.17      214.62      9.50 o 
  -7  -3   6      308.70      300.60      8.89 o 
  -6  -3   6      201.13      199.96      6.89 o 
  -5  -3   6      255.80      193.13      7.61 o 
  -4  -3   6      112.14      108.88      4.38 o 
  -3  -3   6      361.76      319.68     10.17 o 
  -2  -3   6       56.59       50.20      2.32 o 
   0  -3   6       88.27       79.57      4.09 o 
   1  -3   6      483.92      466.93     22.09 o 
   2  -3   6        0.09        0.53      0.77 o 
   3  -3   6       70.95       71.58      2.59 o 
   4  -3   6        9.99       20.11      1.70 o 
   5  -3   6        1.02        2.94      1.93 o 
   6  -3   6       23.10       23.17      1.89 o 
   7  -3   6      116.24      114.53      3.76 o 
   8  -3   6     1908.55     1864.98     33.45 o 
   9  -3   6       66.00       89.20     10.76 o 
  10  -3   6       14.88       15.54      2.51 o 
  11  -3   6       49.52       42.47      3.88 o 
 -12  -2   6       43.40       40.68      6.39 o 
 -11  -2   6        0.10        4.89      2.89 o 
 -10  -2   6      718.36      689.50     25.28 o 
  -9  -2   6      253.41      240.23      8.60 o 
  -8  -2   6     1323.65     1295.24     34.71 o 
  -7  -2   6       81.50      337.37     18.35 o 
  -6  -2   6       27.56      174.98     11.34 o 
  -5  -2   6      153.68      186.94      4.85 o 
  -3  -2   6     4508.95     4541.37    114.74 o 
  -2  -2   6     2484.86     2694.47    169.21 o 
  -1  -2   6       48.24       38.93      2.28 o 
   0  -2   6      111.55      102.02      3.26 o 
   1  -2   6      280.56      260.94      5.59 o 
   2  -2   6      378.29      313.23      6.15 o 
   3  -2   6      771.36      843.34     14.70 o 
   4  -2   6       53.06       96.52      5.33 o 
   6  -2   6     1719.94     1451.60     24.82 o 
   7  -2   6      357.93      483.91     11.27 o 
   8  -2   6       31.33       79.06     10.22 o 
   9  -2   6      144.97      111.72      4.55 o 
  10  -2   6      105.97      166.56      6.07 o 
  11  -2   6      218.73      230.79      7.94 o 
 -12  -1   6       60.03       57.34     13.39 o 
 -11  -1   6      340.49      308.41     28.12 o 
 -10  -1   6      367.52      331.11     28.67 o 
  -9  -1   6       16.12       22.37      4.64 o 
  -8  -1   6      296.62      382.51     11.80 o 
  -7  -1   6       41.47       96.30      3.85 o 
  -6  -1   6        7.14       40.38      3.41 o 
  -5  -1   6     1123.58     1239.28     23.80 o 
  -4  -1   6      135.86      131.05      6.48 o 
  -3  -1   6      183.63      218.96      7.10 o 
  -2  -1   6      562.16       -0.50      0.53 o 
  -1  -1   6        0.12       13.23      3.18 o 
   0  -1   6     1687.78     1591.92     46.94 o 
   1  -1   6     1186.80     1097.70     22.38 o 
   2  -1   6      638.27      783.57     16.31 o 
   3  -1   6     1642.81     1731.37     31.08 o 
   5  -1   6       57.94       57.05      2.38 o 
   6  -1   6      115.27       94.87      4.56 o 
   7  -1   6       11.75      127.38      4.51 o 
   8  -1   6     1349.22     1344.02     27.28 o 
   9  -1   6       94.26      177.14      5.94 o 
  10  -1   6      633.58      581.05     13.86 o 
  11  -1   6       93.69       73.43      4.67 o 
 -12   0   6      378.02      429.87     21.29 o 
 -11   0   6       73.26      114.08     12.51 o 
 -10   0   6      244.23      255.12     13.76 o 
  -9   0   6       24.63       36.22      3.43 o 
  -8   0   6      763.14      809.79     23.50 o 
  -7   0   6        0.95        1.59      1.73 o 
  -6   0   6      105.33      140.61      6.78 o 
  -5   0   6      218.47      276.00      7.11 o 
  -4   0   6        0.95       -0.48      0.87 o 
  -3   0   6      396.36      481.19     13.44 o 
  -2   0   6       28.08       29.60      7.22 o 
  -1   0   6      179.19      222.74      5.52 o 
   0   0   6     1741.15     1832.12     36.96 o 
   1   0   6      247.64      251.43      5.32 o 
   2   0   6     3855.51     4228.54     83.76 o 
   3   0   6      151.26      153.01      3.43 o 
   4   0   6     5691.17     6439.38    103.12 o 
   5   0   6      368.09      489.38     12.04 o 
   7   0   6      152.37      189.44      5.69 o 
   8   0   6       99.99      118.57      4.58 o 
   9   0   6       45.50       65.10      3.89 o 
  10   0   6       77.53       88.32      6.52 o 
  11   0   6       63.44       96.42      5.95 o 
 -12   1   6       57.67       63.20     13.79 o 
 -11   1   6      176.88      215.92     13.21 o 
 -10   1   6      126.29      199.76      6.23 o 
  -9   1   6        0.03        5.59      1.93 o 
  -8   1   6      533.10      523.87     14.15 o 
  -7   1   6      314.41      252.80      7.99 o 
  -6   1   6      109.49      126.08      5.11 o 
  -5   1   6      622.85      869.66     20.46 o 
  -4   1   6       39.29       77.97      2.82 o 
  -2   1   6      455.62      531.05     13.32 o 
  -1   1   6       66.99       50.14      6.27 o 
   0   1   6      548.88      845.80     27.90 o 
   1   1   6      289.81      541.42     11.34 o 
   2   1   6      918.76      964.50     17.89 o 
   3   1   6     1428.39     1586.71     28.73 o 
   4   1   6     1183.55     1036.29     21.66 o 
   5   1   6        2.05       18.86      2.05 o 
   6   1   6       13.38       43.92      4.16 o 
   7   1   6      506.81      449.22     10.52 o 
   8   1   6     1241.83     1354.84     27.36 o 
   9   1   6      490.13      434.99     10.79 o 
  10   1   6      331.73      417.03     12.31 o 
  11   1   6        1.56       23.90      3.44 o 
 -11   2   6       32.63       25.31      2.78 o 
 -10   2   6      517.02      561.01     12.54 o 
  -9   2   6       68.52       89.51      5.35 o 
  -8   2   6      551.60      747.87     25.45 o 
  -7   2   6     1007.57      876.04     21.53 o 
  -6   2   6      484.71      442.49     11.84 o 
  -5   2   6      233.34      272.06      7.99 o 
  -4   2   6      148.50      142.37      4.19 o 
  -3   2   6     2724.89     3400.18     78.25 o 
  -2   2   6     4974.76     4764.78    134.06 o 
  -1   2   6       14.53        0.85      1.16 o 
   0   2   6       16.62       32.29      6.17 o 
   2   2   6      112.89      145.19      5.73 o 
   3   2   6      387.47      579.67     11.44 o 
   4   2   6      149.59      166.46      4.51 o 
   5   2   6      234.59      297.92      7.12 o 
   6   2   6      680.57      935.36     18.14 o 
   7   2   6      841.57      795.02     15.31 o 
   8   2   6      388.93      360.01      9.20 o 
   9   2   6        4.98       30.65      4.59 o 
  10   2   6      476.90      407.51     12.17 o 
  11   2   6      120.39      132.20      6.59 o 
 -12   3   6        0.26        4.93      3.15 o 
 -11   3   6      141.78      123.00      6.81 o 
 -10   3   6      158.70      186.06      9.57 o 
  -9   3   6       85.14      147.74      6.14 o 
  -8   3   6      379.10      336.29      9.16 o 
  -7   3   6       19.62       27.22      5.15 o 
  -6   3   6        0.30        5.79      2.55 o 
  -5   3   6       56.34       45.18      2.78 o 
  -4   3   6       24.71       35.93      3.42 o 
  -3   3   6     2210.94     2016.28     41.20 o 
  -2   3   6        0.08        4.54      0.95 o 
   0   3   6      492.99      468.20     12.31 o 
   1   3   6      372.70      420.83      7.23 o 
   2   3   6       29.43       37.84      1.61 o 
   3   3   6       17.83       22.13      1.67 o 
   4   3   6       56.64       70.93      2.88 o 
   5   3   6        2.47        1.79      1.20 o 
   6   3   6        1.22        2.22      1.28 o 
   7   3   6        4.08       15.23      2.77 o 
   8   3   6     1464.39     1581.03     31.79 o 
   9   3   6      652.81      550.67     15.01 o 
  10   3   6        2.15        3.76      2.47 o 
 -11   4   6      244.99      207.05      6.39 o 
 -10   4   6      289.35      241.70      6.33 o 
  -9   4   6      295.51      284.13     11.29 o 
  -8   4   6        6.11        5.63      1.96 o 
  -7   4   6        3.18        1.14      5.28 o 
  -6   4   6        0.05        1.04      0.91 o 
  -5   4   6       37.52       50.89      2.03 o 
  -4   4   6      214.05      205.43      5.56 o 
  -3   4   6        8.95        6.34      1.69 o 
  -2   4   6     2013.93     2104.98     38.32 o 
  -1   4   6      723.08      852.01     34.12 o 
   0   4   6     1323.01     1374.92     23.23 o 
   1   4   6      133.70      159.96      4.47 o 
   2   4   6       70.59       88.59      3.04 o 
   3   4   6      224.91      251.98      5.93 o 
   4   4   6      648.84      601.14     12.27 o 
   5   4   6       52.10       59.94      3.07 o 
   6   4   6      985.01     1069.42     19.78 o 
   7   4   6        3.00        3.72      1.79 o 
   8   4   6       51.81       42.87      3.38 o 
   9   4   6      111.07       94.93      6.75 o 
  10   4   6       34.47       39.69      4.70 o 
 -11   5   6        1.91        1.50      1.96 o 
 -10   5   6       33.18       40.13      2.58 o 
  -9   5   6      191.18      158.99      4.57 o 
  -8   5   6       12.01        6.96      1.75 o 
  -7   5   6      150.50      136.32      4.03 o 
  -6   5   6        9.63       11.17      1.52 o 
  -5   5   6       43.63       17.51      8.68 o 
  -4   5   6      217.98       26.97      3.49 o 
  -3   5   6       51.56       42.75      3.51 o 
  -2   5   6      303.54      312.31      7.32 o 
  -1   5   6      327.05      281.73      6.70 o 
   0   5   6      102.22      114.80      8.03 o 
   1   5   6      355.27      335.09     15.55 o 
   2   5   6       11.78       21.84      1.86 o 
   3   5   6     1686.31     1674.61     34.87 o 
   4   5   6       23.73       29.80      4.88 o 
   5   5   6      344.29      299.44      9.20 o 
   6   5   6      454.90      389.52      9.96 o 
   7   5   6       40.36       31.27      3.03 o 
   8   5   6      208.83      190.66     14.73 o 
   9   5   6       18.93       11.72      3.76 o 
  10   5   6       81.98       80.18      9.11 o 
 -10   6   6       61.46       61.44      4.10 o 
  -9   6   6      183.07      148.38      6.16 o 
  -8   6   6      137.94      123.81      4.95 o 
  -7   6   6        8.23       16.73      2.22 o 
  -6   6   6       51.45       28.53      2.52 o 
  -5   6   6      250.16      254.23      6.78 o 
  -4   6   6      266.77      242.98      7.19 o 
  -3   6   6       97.12       59.14      3.26 o 
  -2   6   6      759.57      744.73     18.43 o 
  -1   6   6      262.92      229.79      6.53 o 
   0   6   6       45.69       52.59      3.15 o 
   1   6   6       95.07       82.29      5.67 o 
   2   6   6       19.82       24.09      2.45 o 
   3   6   6      115.79      103.14      5.50 o 
   4   6   6       83.87       71.39      4.60 o 
   5   6   6        9.87        8.00      2.25 o 
   6   6   6        6.50       10.69      2.59 o 
   7   6   6        1.79        5.64      2.59 o 
   8   6   6      108.38      115.35      8.04 o 
   9   6   6      185.07      155.21      9.38 o 
 -10   7   6        1.04       -0.01      2.25 o 
  -9   7   6       17.30        5.17      2.38 o 
  -8   7   6       23.90       20.03      2.61 o 
  -7   7   6        9.88        3.60      1.77 o 
  -6   7   6        0.87        0.21      1.45 o 
  -5   7   6      944.49      900.26     18.46 o 
  -4   7   6        8.14        3.56      1.49 o 
  -3   7   6       11.44       12.35      2.31 o 
  -2   7   6      522.92      510.15     11.30 o 
  -1   7   6       88.63       95.53      4.37 o 
   0   7   6       41.99       32.97      2.82 o 
   1   7   6      546.91      556.25     16.51 o 
   2   7   6       86.23       87.10      4.49 o 
   3   7   6      141.26      121.78      5.78 o 
   4   7   6       32.27       35.86      3.58 o 
   5   7   6       53.62       42.73      4.06 o 
   6   7   6       13.50       10.60      3.51 o 
   7   7   6      271.89      244.59     10.92 o 
   8   7   6        0.56       -3.12      3.00 o 
   9   7   6      141.61      150.11     13.53 o 
  -9   8   6       50.56       61.24      4.80 o 
  -8   8   6        9.68        9.92      2.84 o 
  -7   8   6       98.43       95.74      6.18 o 
  -6   8   6      232.70      197.29      7.07 o 
  -5   8   6      150.45      141.63      5.75 o 
  -4   8   6      137.43      125.66      5.36 o 
  -3   8   6      121.92      109.57      5.16 o 
  -2   8   6      381.48      352.72      9.84 o 
  -1   8   6     1222.12     1245.82     27.24 o 
   0   8   6     1353.99     1349.01     24.85 o 
   1   8   6      104.17      116.66      4.22 o 
   2   8   6      163.36      172.64      7.82 o 
   3   8   6        1.80       -0.12      2.09 o 
   4   8   6        2.89        2.71      2.37 o 
   5   8   6       20.97       13.07      2.99 o 
   6   8   6       16.58       17.96      4.08 o 
   7   8   6        6.77        3.10      3.35 o 
   8   8   6       32.93       31.22      7.22 o 
  -8   9   6       96.49      105.95      7.14 o 
  -7   9   6       14.11       10.90      3.10 o 
  -6   9   6        0.01       -0.52      1.95 o 
  -5   9   6       66.55       56.96      4.25 o 
  -4   9   6      104.92      119.92      5.95 o 
  -3   9   6        9.30       12.23      2.80 o 
  -2   9   6       43.92       51.00      3.56 o 
  -1   9   6      416.74      447.93     10.73 o 
   0   9   6       46.18       50.06      3.44 o 
   1   9   6      132.05      131.38      6.49 o 
   2   9   6      253.90      276.61     10.86 o 
   3   9   6      131.06      137.01     10.14 o 
   4   9   6        0.02       -3.37      2.30 o 
   5   9   6       44.65       54.96      5.91 o 
   6   9   6       40.94       32.84      5.12 o 
   7   9   6        3.96        1.81      4.39 o 
  -7  10   6        8.09        2.01      2.37 o 
  -6  10   6        3.12        2.78      2.07 o 
  -5  10   6        0.66        0.24      1.87 o 
  -4  10   6        1.28       -0.33      1.76 o 
  -3  10   6        2.70        1.40      1.87 o 
  -2  10   6       25.48       36.77      3.20 o 
  -1  10   6      144.87      141.70      5.46 o 
   0  10   6      209.20      230.53      9.20 o 
   1  10   6        0.46       -0.78      2.24 o 
   2  10   6       10.94        4.35      3.28 o 
   3  10   6      109.20      125.38      9.18 o 
   4  10   6      129.58      140.77     14.67 o 
   5  10   6       27.58       19.98      5.45 o 
   6  10   6        0.22       -4.84      3.73 o 
  -6  11   6       34.72       52.76      4.70 o 
  -5  11   6        0.83       -1.01      2.06 o 
  -4  11   6        1.24        2.38      2.15 o 
  -3  11   6       31.45       38.31      3.94 o 
  -2  11   6        0.01        0.50      1.94 o 
  -1  11   6       19.37       24.82      3.41 o 
   0  11   6       81.60       97.54      6.57 o 
   1  11   6        2.33        3.14      3.14 o 
   2  11   6      209.00      219.74     12.17 o 
   3  11   6       39.53       48.97      8.95 o 
   4  11   6        1.78       -1.11      4.60 o 
   5  11   6       13.52       10.55      6.50 o 
  -4  12   6        8.83        7.33      2.57 o 
  -3  12   6       61.31       69.29      4.69 o 
  -2  12   6        7.61       13.02      3.12 o 
  -1  12   6      192.27      220.84      9.69 o 
   0  12   6       94.76      128.99      8.00 o 
   1  12   6       56.96       73.89     14.36 o 
   2  12   6       20.60       15.42      6.99 o 
   3  12   6        1.97        8.76      6.48 o 
  -4 -12   7       19.00       27.57      5.54 o 
  -3 -12   7        4.28        2.14      4.18 o 
  -2 -12   7        3.89        6.51      4.04 o 
  -1 -12   7        2.60       -0.40      5.01 o 
   0 -12   7        0.43       -1.08      5.01 o 
   1 -12   7      127.71      128.69     14.79 o 
   2 -12   7        4.95        2.17      6.11 o 
   3 -12   7      111.41      172.55     16.28 o 
  -6 -11   7       32.14       34.72      5.59 o 
  -5 -11   7       20.90       22.99      5.00 o 
  -4 -11   7       12.59       11.25      4.08 o 
  -3 -11   7        3.83        2.96      3.48 o 
  -2 -11   7       40.98       39.79      5.58 o 
  -1 -11   7       15.54       12.16      3.93 o 
   0 -11   7       25.03       23.12      6.86 o 
   1 -11   7       31.72       33.25      8.14 o 
   2 -11   7        0.94        7.78      3.74 o 
   3 -11   7        1.25        1.13      1.88 o 
   4 -11   7        4.00        1.89      2.04 o 
   5 -11   7        1.95        1.47      2.16 o 
  -7 -10   7       20.21       20.31      4.89 o 
  -6 -10   7        1.27        0.57      2.72 o 
  -5 -10   7       32.82       30.45      5.54 o 
  -4 -10   7       62.85       79.16      5.68 o 
  -3 -10   7       19.07       13.89      3.94 o 
  -2 -10   7        0.60        0.00      4.84 o 
  -1 -10   7        1.16        4.04      3.28 o 
   0 -10   7       15.87        7.71      3.67 o 
   1 -10   7        0.21       -1.82      2.52 o 
   2 -10   7        8.41        8.64      1.93 o 
   3 -10   7       16.36       14.31      2.28 o 
   4 -10   7       15.36       12.19      2.33 o 
   5 -10   7        0.23       -1.36      1.83 o 
   6 -10   7       22.24       18.57      2.81 o 
  -8  -9   7       16.21       22.96      5.02 o 
  -7  -9   7        4.68        8.72      3.80 o 
  -6  -9   7       23.24       24.22      3.65 o 
  -5  -9   7       12.76       11.77      2.88 o 
  -4  -9   7      131.19      132.41      6.25 o 
  -3  -9   7        0.03        0.08      2.30 o 
  -2  -9   7        4.54        4.13      2.86 o 
  -1  -9   7      187.18      185.98      9.45 o 
   0  -9   7      160.73      177.85     10.93 o 
   1  -9   7        4.19        2.58      1.52 o 
   2  -9   7       15.33       16.88      2.89 o 
   3  -9   7      207.46      212.43      6.15 o 
   4  -9   7       28.44       27.11      3.11 o 
   5  -9   7        5.23        2.35      1.87 o 
   6  -9   7       15.19       20.24      2.75 o 
   7  -9   7        7.27       13.21      2.61 o 
  -9  -8   7        4.61        6.46      3.78 o 
  -8  -8   7        0.77        1.57      3.18 o 
  -7  -8   7       19.70       28.13      3.68 o 
  -6  -8   7       40.21       33.31      4.10 o 
  -5  -8   7        0.07       -1.75      2.01 o 
  -4  -8   7      387.51      383.21     11.54 o 
  -3  -8   7      165.57      145.55      6.34 o 
  -2  -8   7      213.27      174.41      7.47 o 
  -1  -8   7       33.63       35.81      3.37 o 
   0  -8   7     1183.31     1187.18     20.98 o 
   1  -8   7       44.78       49.82      2.60 o 
   2  -8   7       18.55       21.26      2.14 o 
   3  -8   7       57.92       64.95      3.49 o 
   4  -8   7      285.10      282.48      7.26 o 
   5  -8   7       48.22       61.45      3.70 o 
   6  -8   7       27.22       37.94      3.16 o 
   7  -8   7        8.82        3.59      2.04 o 
   8  -8   7        7.34        5.57      2.24 o 
 -10  -7   7       27.20       18.68      4.73 o 
  -9  -7   7      131.65      122.34      8.64 o 
  -8  -7   7      116.86       98.61      7.39 o 
  -7  -7   7       21.60       21.18      3.23 o 
  -6  -7   7       24.12       28.26      3.32 o 
  -5  -7   7        5.47       15.51      2.82 o 
  -4  -7   7      243.37      217.52      7.83 o 
  -3  -7   7       57.50       89.13      5.16 o 
  -2  -7   7        0.65        2.81      2.06 o 
  -1  -7   7       48.54       43.56      3.09 o 
   0  -7   7        0.19       -0.01      0.90 o 
   1  -7   7      445.80      454.05      8.48 o 
   2  -7   7     1086.17     1103.78     19.72 o 
   3  -7   7       62.78       57.73      3.14 o 
   4  -7   7       11.83        7.80      1.92 o 
   5  -7   7      152.08      151.72      4.97 o 
   6  -7   7        0.04       -1.26      1.52 o 
   7  -7   7      241.09      230.83      6.80 o 
   8  -7   7        0.22        0.77      1.95 o 
   9  -7   7        1.00       -0.38      2.17 o 
 -10  -6   7       14.14       10.84      4.55 o 
  -9  -6   7        0.00       -1.41      3.20 o 
  -8  -6   7       79.52       80.21      6.59 o 
  -7  -6   7      513.20      428.44     12.45 o 
  -6  -6   7      157.24      170.02      6.67 o 
  -5  -6   7      314.38      287.64      9.10 o 
  -4  -6   7      112.46      112.49      5.22 o 
  -3  -6   7      144.91      136.97      5.56 o 
  -2  -6   7       28.23       16.78      3.32 o 
  -1  -6   7      544.82      547.21     10.27 o 
   0  -6   7      159.23      133.42      3.59 o 
   1  -6   7      429.55      403.67      8.00 o 
   2  -6   7      336.29      316.33      6.30 o 
   3  -6   7      182.29      172.76      4.83 o 
   4  -6   7        2.77        0.25      1.23 o 
   5  -6   7      321.55      312.97      7.52 o 
   6  -6   7       29.88       27.39      2.49 o 
   7  -6   7       14.94        8.29      1.94 o 
   8  -6   7       75.58       67.63      3.96 o 
   9  -6   7      198.82      193.57      7.07 o 
 -11  -5   7        0.21        1.28      7.52 o 
 -10  -5   7      125.72      109.31      7.71 o 
  -9  -5   7      283.82      255.94     10.71 o 
  -8  -5   7       25.10       22.29      3.37 o 
  -7  -5   7      163.27      136.28      5.82 o 
  -6  -5   7       22.87       32.09      3.30 o 
  -5  -5   7      169.16      136.44      9.54 o 
  -4  -5   7       38.16       35.92      3.94 o 
  -3  -5   7      109.33      132.38     11.03 o 
  -2  -5   7       11.88       10.90      1.58 o 
  -1  -5   7      163.19      131.68      2.94 o 
   0  -5   7      609.65      574.84     10.52 o 
   1  -5   7      118.72      102.95      2.67 o 
   2  -5   7        0.08       -0.28      0.77 o 
   3  -5   7       13.70       10.81      1.73 o 
   4  -5   7       10.27       10.18      1.58 o 
   5  -5   7      152.66      148.73      4.68 o 
   6  -5   7      677.35      594.82     12.04 o 
   7  -5   7      297.41      305.54      7.55 o 
   8  -5   7       28.85       28.27      2.93 o 
   9  -5   7       43.53       42.43      3.55 o 
  10  -5   7       31.69       28.98      3.25 o 
 -11  -4   7       10.32        6.34     12.72 o 
 -10  -4   7      176.37      162.40     10.03 o 
  -9  -4   7      120.16      102.92      8.49 o 
  -8  -4   7       13.68        6.17      2.95 o 
  -7  -4   7      882.54      854.54     31.20 o 
  -6  -4   7      172.16      144.25      5.66 o 
  -5  -4   7       79.07       81.38     13.21 o 
  -4  -4   7        3.56        0.39      1.92 o 
  -3  -4   7        7.51        3.91      2.05 o 
  -2  -4   7       81.73       71.82      3.00 o 
  -1  -4   7       10.59        6.44      1.56 o 
   0  -4   7      128.78      165.18      3.87 o 
   1  -4   7       12.28       14.37      1.08 o 
   2  -4   7        1.54        1.70      1.05 o 
   3  -4   7        0.35        0.38      0.93 o 
   4  -4   7        2.17        0.80      0.91 o 
   5  -4   7       17.41       22.89      2.15 o 
   6  -4   7        4.78       11.57      1.82 o 
   7  -4   7       13.36       11.59      1.76 o 
   8  -4   7      427.25      375.93     10.75 o 
   9  -4   7      362.47      344.98      9.26 o 
  10  -4   7       66.84       45.85      3.79 o 
 -11  -3   7        6.47       15.83      4.35 o 
 -10  -3   7        9.63       13.05      4.06 o 
  -9  -3   7      702.48      677.29     20.30 o 
  -8  -3   7      236.81      217.01      7.38 o 
  -7  -3   7      155.56      158.33      5.93 o 
  -6  -3   7       14.33        5.84      3.38 o 
  -4  -3   7      378.68      411.12     13.06 o 
  -3  -3   7      131.09      157.97      6.26 o 
  -2  -3   7      523.38      566.52     44.85 o 
  -1  -3   7     1388.01     1327.75     31.94 o 
   0  -3   7      234.34      251.75      8.06 o 
   1  -3   7      139.50      155.39      3.75 o 
   2  -3   7        3.35        2.50      0.85 o 
   3  -3   7     1215.11     1194.28     20.53 o 
   4  -3   7        0.90        1.89      0.81 o 
   5  -3   7        4.19        2.51      0.91 o 
   6  -3   7      146.89      118.34      3.83 o 
   7  -3   7       16.15       28.69      5.96 o 
   8  -3   7      111.38      116.04      4.65 o 
   9  -3   7       78.99       86.01      4.60 o 
  10  -3   7        0.48       -1.17      2.01 o 
 -12  -2   7       93.40       97.94     10.02 o 
 -11  -2   7      101.16      122.16      7.78 o 
 -10  -2   7      250.35      284.00     17.68 o 
  -9  -2   7      282.37      254.66      9.21 o 
  -8  -2   7      198.02      216.35      8.65 o 
  -7  -2   7        7.05       63.67      7.55 o 
  -6  -2   7        6.62        4.37      1.89 o 
  -5  -2   7     1850.90     1718.92     45.09 o 
  -4  -2   7      632.76      685.56     41.09 o 
  -3  -2   7      192.44      177.04     12.51 o 
  -2  -2   7      349.90      356.14     21.66 o 
   0  -2   7     1326.03     1649.84     27.19 o 
   1  -2   7      921.83      954.73     16.21 o 
   2  -2   7     4959.58     5050.00     81.09 o 
   3  -2   7        7.24       12.43      1.40 o 
   4  -2   7        8.26        5.10      1.02 o 
   5  -2   7       27.34       39.67      2.99 o 
   6  -2   7       99.05      296.59      8.16 o 
   7  -2   7       37.50       38.37      2.70 o 
   8  -2   7      145.59      162.03      5.58 o 
   9  -2   7        3.66        4.15      1.92 o 
  10  -2   7       74.96       78.98      4.64 o 
 -12  -1   7       73.90       60.19     14.22 o 
 -11  -1   7      153.71      205.20     22.66 o 
 -10  -1   7       71.05       92.20      9.04 o 
  -9  -1   7      152.26      227.95     12.62 o 
  -8  -1   7      170.40      229.43     12.31 o 
  -7  -1   7       47.30       54.94      2.91 o 
  -6  -1   7      321.90      289.83      7.37 o 
  -5  -1   7      318.19      351.92      6.87 o 
  -4  -1   7     1184.25     1286.93     34.06 o 
  -3  -1   7     2432.07     2540.32     72.88 o 
  -2  -1   7     1398.54     1812.51     73.45 o 
   0  -1   7        0.31      148.61      3.69 o 
   1  -1   7      613.87     1065.47     16.60 o 
   2  -1   7     1110.30     1437.81     23.89 o 
   3  -1   7      138.94      178.58      3.96 o 
   4  -1   7      226.67      224.88      4.82 o 
   5  -1   7      336.57      345.17      8.66 o 
   6  -1   7     2857.59     2792.50     56.17 o 
   7  -1   7      517.51      435.41     11.03 o 
   8  -1   7       13.88       44.87      3.16 o 
   9  -1   7      216.75      198.17      6.54 o 
  10  -1   7        2.94        6.34      2.18 o 
  11  -1   7       16.73       28.01      3.25 o 
 -12   0   7      338.76      319.99     17.76 o 
 -11   0   7       72.22      102.14     10.39 o 
 -10   0   7      263.18      275.60     14.70 o 
  -9   0   7        9.38        9.98      3.78 o 
  -8   0   7        8.09        8.74      2.68 o 
  -7   0   7       30.50       34.14      3.29 o 
  -6   0   7     4471.47     4920.61    103.47 o 
  -5   0   7      440.11      532.63     12.65 o 
  -4   0   7      325.58      367.19      8.98 o 
  -3   0   7      143.96      167.90      4.65 o 
  -2   0   7      362.61      438.98     11.56 o 
  -1   0   7       75.50       31.44      3.76 o 
   1   0   7       33.86       37.66      1.67 o 
   2   0   7     2100.11     2548.22     41.41 o 
   3   0   7      104.50      145.21      3.43 o 
   4   0   7      614.72      687.30     12.18 o 
   5   0   7        0.38        1.49      0.98 o 
   6   0   7        5.52        2.40      1.78 o 
   7   0   7      336.11      430.16     10.90 o 
   8   0   7     1291.08     1312.77     26.80 o 
   9   0   7       29.81       33.17      3.05 o 
  10   0   7        2.95        2.22      1.98 o 
  11   0   7      189.84      240.93      8.94 o 
 -12   1   7       67.77       71.91      9.11 o 
 -11   1   7      210.58      209.73     11.92 o 
 -10   1   7      129.85      128.70      6.77 o 
  -9   1   7      399.94      370.96     11.80 o 
  -8   1   7      370.32      359.44     13.06 o 
  -7   1   7       85.48       82.10      4.77 o 
  -6   1   7        1.45       95.82      6.72 o 
  -5   1   7      124.68      213.49      5.53 o 
  -4   1   7      581.82      864.73     14.77 o 
  -3   1   7     1866.65      905.69     39.28 o 
   0   1   7      471.58      488.94     12.54 o 
   1   1   7     2119.23     2092.26     34.26 o 
   2   1   7     1963.11     1954.04     32.06 o 
   3   1   7       24.31       74.02      2.52 o 
   4   1   7       24.97       76.05      3.31 o 
   5   1   7      504.24      448.95      9.56 o 
   6   1   7     1534.79     1932.75     35.44 o 
   7   1   7       26.25      158.34      5.56 o 
   8   1   7      200.62      158.83      5.54 o 
   9   1   7       47.87       82.84      4.52 o 
  10   1   7       26.71       22.48      3.29 o 
  11   1   7       36.55       44.48      5.18 o 
 -11   2   7      115.05      129.08      6.14 o 
 -10   2   7      161.99      190.77      6.89 o 
  -9   2   7        4.84       55.90      5.20 o 
  -8   2   7       52.37      108.21      5.92 o 
  -7   2   7      235.81      206.94     10.76 o 
  -6   2   7       20.37       21.18      2.58 o 
  -4   2   7      600.66      732.26     12.76 o 
  -3   2   7       26.05       58.20      6.65 o 
  -2   2   7       56.03       95.57      5.88 o 
  -1   2   7     1310.14     1440.83     29.64 o 
   0   2   7     2627.43     2552.62     58.72 o 
   1   2   7      215.40      480.77      7.59 o 
   2   2   7     3201.67     4014.00     64.73 o 
   3   2   7        6.66        9.98      1.31 o 
   4   2   7       14.55       22.06      1.80 o 
   5   2   7       59.96       60.64      2.90 o 
   6   2   7      816.25      792.72     15.85 o 
   7   2   7       52.97       57.82      3.14 o 
   8   2   7      257.25      244.53      7.22 o 
   9   2   7        1.86        2.04      2.14 o 
  10   2   7      187.04      153.70      7.03 o 
 -11   3   7       87.75       92.73      6.03 o 
 -10   3   7        0.08        1.70      2.25 o 
  -9   3   7      145.84      253.34     15.68 o 
  -7   3   7       46.81       61.66      5.38 o 
  -6   3   7       25.74       20.52      2.82 o 
  -5   3   7        6.39        8.85      2.63 o 
  -4   3   7      101.67      122.80      9.08 o 
  -3   3   7      779.85      683.72     15.18 o 
  -2   3   7      938.06      815.84     15.59 o 
  -1   3   7      592.80      839.78     17.85 o 
   0   3   7      405.08      384.48      9.14 o 
   1   3   7       15.33       22.58      4.09 o 
   2   3   7       17.62       18.74      1.18 o 
   3   3   7      498.65      704.39     13.87 o 
   4   3   7        9.06        9.31      1.45 o 
   5   3   7       88.87       84.55      3.42 o 
   6   3   7      133.05      136.05      4.48 o 
   7   3   7      304.63      253.50      6.50 o 
   8   3   7      200.44      170.85      6.75 o 
   9   3   7        7.23       17.95      3.45 o 
  10   3   7       12.05       11.51      2.98 o 
 -11   4   7       37.69       28.92      2.66 o 
 -10   4   7      225.36      201.94      7.23 o 
  -9   4   7       17.06       20.70      2.16 o 
  -8   4   7        1.68        0.14      1.61 o 
  -7   4   7     1139.68     1092.16     19.33 o 
  -6   4   7       31.52       25.25      2.39 o 
  -5   4   7      432.39      390.98      9.35 o 
  -4   4   7      419.55      400.15     18.61 o 
  -3   4   7      492.99      475.19     10.10 o 
  -2   4   7       39.82       42.36      2.30 o 
  -1   4   7      996.42      929.86     17.75 o 
   0   4   7      128.18      152.07      3.84 o 
   1   4   7       45.43       28.02      8.59 o 
   2   4   7        0.49        1.84      1.06 o 
   3   4   7       23.40       25.84      2.39 o 
   4   4   7      108.41       83.58      3.60 o 
   5   4   7       10.85       15.93      1.98 o 
   6   4   7       57.85       69.14      3.55 o 
   7   4   7        9.94        4.95      1.88 o 
   8   4   7      121.03      134.93     15.10 o 
   9   4   7      233.80      240.07     13.09 o 
  10   4   7       37.16       20.88      4.01 o 
 -11   5   7        1.63        2.68      1.61 o 
 -10   5   7       28.16       22.35      2.25 o 
  -9   5   7       74.87       72.59      3.35 o 
  -8   5   7       11.30        7.28      2.00 o 
  -7   5   7        1.88        2.67      1.26 o 
  -6   5   7       50.61       52.43      2.70 o 
  -5   5   7        0.92        1.70      0.95 o 
  -4   5   7      326.44      281.96      8.79 o 
  -3   5   7      596.95      576.07     11.97 o 
  -2   5   7       30.92       26.29      2.13 o 
  -1   5   7      258.95      225.96      5.82 o 
   0   5   7      646.32      604.75     11.29 o 
   1   5   7      230.20      227.85      5.69 o 
   2   5   7      128.22      109.64      4.99 o 
   3   5   7       34.93       34.98      4.33 o 
   4   5   7        0.07       -0.48      1.83 o 
   5   5   7       70.06       68.15      4.05 o 
   6   5   7      218.98      239.27     19.10 o 
   7   5   7      331.95      286.01      8.66 o 
   8   5   7       10.83       10.28      2.37 o 
   9   5   7       30.21       26.12      4.24 o 
  10   5   7        8.69       14.10      5.20 o 
 -10   6   7        1.01        1.40      1.97 o 
  -9   6   7       11.56       10.33      2.21 o 
  -8   6   7        8.62        4.15      1.83 o 
  -7   6   7      720.70      613.92     13.58 o 
  -6   6   7       74.11       76.50      3.80 o 
  -5   6   7       17.65       16.52      2.04 o 
  -4   6   7      206.79      196.31      5.72 o 
  -3   6   7        0.16        0.80      1.11 o 
  -2   6   7      227.40      227.14      6.13 o 
  -1   6   7      344.09      329.57      7.83 o 
   0   6   7      108.32       89.83      3.96 o 
   1   6   7      428.73      377.91      9.68 o 
   2   6   7       11.56        5.76      1.72 o 
   3   6   7       96.10       69.10      4.94 o 
   4   6   7       50.83       44.66      4.09 o 
   5   6   7        0.72        3.10      2.08 o 
   6   6   7       10.49        5.43      2.47 o 
   7   6   7      182.99      167.67      7.68 o 
   8   6   7        2.17        2.15      3.01 o 
   9   6   7       57.93       41.07      7.68 o 
 -10   7   7       22.62       19.63      2.91 o 
  -9   7   7       82.43       71.89      7.27 o 
  -8   7   7       26.46       14.55      2.73 o 
  -7   7   7        0.77        2.12      1.80 o 
  -6   7   7       12.62       13.97      2.37 o 
  -5   7   7       29.82       26.87      2.57 o 
  -4   7   7       39.84       26.05      2.51 o 
  -3   7   7       57.51       58.17      3.38 o 
  -2   7   7        0.36        0.64      1.43 o 
  -1   7   7       89.79       98.89      4.17 o 
   0   7   7       53.09       47.62      3.40 o 
   1   7   7      340.19      314.18      8.76 o 
   2   7   7        9.55        3.72      1.83 o 
   3   7   7       25.66       21.46      3.35 o 
   4   7   7      192.23      196.86      7.54 o 
   5   7   7        2.74        1.58      2.28 o 
   6   7   7        2.11        5.17      2.58 o 
   7   7   7       93.37       76.32      6.71 o 
   8   7   7      167.57      155.91      9.33 o 
   9   7   7       34.17       32.38      5.48 o 
  -9   8   7        9.00        3.36      2.83 o 
  -8   8   7        0.51       -1.45      1.83 o 
  -7   8   7        0.02       -1.93      1.69 o 
  -6   8   7       62.08       55.51      3.74 o 
  -5   8   7        0.00        0.12      1.54 o 
  -4   8   7      209.00      210.77      6.54 o 
  -3   8   7        2.65        3.31      1.87 o 
  -2   8   7      161.85      145.25      5.68 o 
  -1   8   7       24.20       31.49      3.70 o 
   0   8   7      131.35      112.22      7.89 o 
   1   8   7        0.01        0.20      1.69 o 
   2   8   7      104.39      108.07      6.78 o 
   3   8   7       32.11       48.04      4.97 o 
   4   8   7        4.31        0.80      2.21 o 
   5   8   7       56.12       51.41      4.57 o 
   6   8   7        0.01       -1.42      2.96 o 
   7   8   7       24.81       27.55      4.89 o 
   8   8   7       10.35        7.72      4.02 o 
  -8   9   7        0.00        0.09      2.80 o 
  -7   9   7        8.82        6.98      2.44 o 
  -6   9   7       12.59        4.77      2.21 o 
  -5   9   7       70.68       68.94      4.68 o 
  -4   9   7       41.91       33.82      3.44 o 
  -3   9   7      222.63      246.70      9.36 o 
  -2   9   7       27.36       31.90      3.26 o 
  -1   9   7       88.07       74.13      4.11 o 
   0   9   7       72.80       78.44      4.27 o 
   1   9   7      206.93      202.82      8.25 o 
   2   9   7       10.41        7.27      2.89 o 
   3   9   7       12.37       20.73      3.83 o 
   4   9   7       22.20       21.88      4.01 o 
   5   9   7        0.55       -2.58      3.25 o 
   6   9   7       55.68       58.72      6.42 o 
   7   9   7        0.05       -0.33      3.50 o 
  -7  10   7        1.02        0.44      2.38 o 
  -6  10   7       15.52       13.37      2.56 o 
  -5  10   7        6.03        8.79      2.32 o 
  -4  10   7       65.00       84.31      5.99 o 
  -3  10   7        1.85        0.41      1.79 o 
  -2  10   7       11.99       15.02      2.43 o 
  -1  10   7        7.33       14.37      3.01 o 
   0  10   7       21.47       16.47      3.21 o 
   1  10   7       15.31       16.60      4.41 o 
   2  10   7       40.50       44.02      5.78 o 
   3  10   7      224.86      225.68     11.50 o 
   4  10   7       11.84       16.51      5.32 o 
   5  10   7        0.04        3.41      4.23 o 
   6  10   7        5.37        8.64      5.08 o 
  -6  11   7       24.19       25.50      3.32 o 
  -5  11   7       83.91      110.88      5.77 o 
  -4  11   7       19.98       18.44      2.91 o 
  -3  11   7       83.40       97.23      5.27 o 
  -2  11   7       11.10       10.32      2.47 o 
  -1  11   7       76.62       84.83      6.32 o 
   0  11   7       61.61       64.52      5.61 o 
   1  11   7      103.16      118.92     12.82 o 
   2  11   7      101.01      116.87      9.34 o 
   3  11   7        0.71        2.56      4.83 o 
   4  11   7        0.04       -2.78      4.74 o 
  -4  12   7       13.75       12.69      2.88 o 
  -3  12   7       11.15       20.88      3.11 o 
  -2  12   7        1.78        0.77      2.94 o 
  -1  12   7        9.64        5.01      3.30 o 
   0  12   7        0.64        3.17      3.81 o 
   1  12   7       10.93        9.54      4.03 o 
   2  12   7       11.90       22.69      7.96 o 
  -3 -12   8        1.89        8.86      4.18 o 
  -2 -12   8        1.66        1.02      3.58 o 
  -1 -12   8       57.65       75.24     11.43 o 
   0 -12   8        0.13        3.52      5.80 o 
   1 -12   8        4.81        4.80      5.90 o 
   2 -12   8        0.65        4.17      6.07 o 
  -6 -11   8       32.93       38.54      6.76 o 
  -5 -11   8       32.34       37.52      9.74 o 
  -4 -11   8       67.62       85.37     10.98 o 
  -3 -11   8       67.14       96.28      8.39 o 
  -2 -11   8        0.45       -2.67      3.55 o 
  -1 -11   8        0.73        4.21      5.13 o 
   0 -11   8       23.63       34.21      8.29 o 
   1 -11   8       81.80      125.90     14.14 o 
   2 -11   8        1.66        2.81      3.42 o 
   3 -11   8        1.78        0.70      2.33 o 
   4 -11   8        0.02        0.66      2.04 o 
  -7 -10   8        2.27       -0.03      3.80 o 
  -6 -10   8        5.55        5.71      3.04 o 
  -5 -10   8        2.21       -0.76      2.65 o 
  -4 -10   8       87.20      103.73      6.47 o 
  -3 -10   8        6.16        2.83      3.14 o 
  -2 -10   8       11.43        8.29      3.39 o 
  -1 -10   8        0.80       -0.26      2.75 o 
   0 -10   8       43.77       66.00      9.83 o 
   1 -10   8      115.95      119.25     12.19 o 
   2 -10   8       47.39       49.53      4.09 o 
   3 -10   8       62.23       72.41      4.13 o 
   4 -10   8        0.12        0.72      1.82 o 
   5 -10   8        5.50        2.81      2.08 o 
   6 -10   8       15.83       22.75      3.12 o 
  -8  -9   8        0.01       -1.35      3.49 o 
  -7  -9   8       59.19       74.17      6.96 o 
  -6  -9   8        5.04        7.34      2.86 o 
  -5  -9   8        5.33        9.01      2.89 o 
  -4  -9   8       18.47       13.32      3.07 o 
  -3  -9   8       48.06       45.59      4.63 o 
  -2  -9   8      129.35      123.51     13.40 o 
  -1  -9   8        6.45       -4.24      2.33 o 
   0  -9   8       55.77       64.58      4.71 o 
   1  -9   8        1.93       -2.41      1.70 o 
   2  -9   8       60.05       49.06      3.13 o 
   3  -9   8       13.30        6.01      1.79 o 
   4  -9   8        4.96        6.66      2.02 o 
   5  -9   8        6.67        4.13      2.00 o 
   6  -9   8       19.75       27.45      3.06 o 
   7  -9   8       65.35       64.31      5.14 o 
  -9  -8   8      183.24      211.05     10.71 o 
  -8  -8   8        8.93        6.52      3.80 o 
  -7  -8   8       28.69       27.11      3.67 o 
  -6  -8   8       61.68       48.65      4.46 o 
  -5  -8   8        0.57       -1.15      2.05 o 
  -4  -8   8       63.99       57.04      4.66 o 
  -3  -8   8       13.97       10.32      2.77 o 
  -2  -8   8       20.74       18.84      3.20 o 
  -1  -8   8       57.04       66.28      4.45 o 
   0  -8   8       94.66       84.97      5.10 o 
   1  -8   8        3.00        2.15      1.31 o 
   2  -8   8      134.53      137.77      4.59 o 
   3  -8   8       73.06       81.53      3.96 o 
   4  -8   8       44.22       45.64      3.18 o 
   5  -8   8      134.15      152.71      5.41 o 
   6  -8   8      492.48      485.39     11.16 o 
   7  -8   8       95.26       90.45      4.87 o 
   8  -8   8        5.76        6.85      2.35 o 
 -10  -7   8      103.13      113.74      8.77 o 
  -9  -7   8        6.70        1.39      3.39 o 
  -8  -7   8       57.34       58.68      6.02 o 
  -7  -7   8      283.27      285.61     13.57 o 
  -6  -7   8        1.05       -0.36      1.99 o 
  -5  -7   8      136.11      123.85      5.89 o 
  -4  -7   8        4.57        6.68      2.34 o 
  -3  -7   8      101.97       90.68      5.08 o 
  -2  -7   8        2.40        1.91      2.04 o 
  -1  -7   8      137.55      135.27      8.39 o 
   0  -7   8      352.82      293.74      6.96 o 
   1  -7   8       60.89       62.73      2.74 o 
   2  -7   8     1231.23     1185.62     21.10 o 
   3  -7   8        0.71        1.89      1.36 o 
   4  -7   8      282.57      265.34      6.85 o 
   5  -7   8       12.87        4.78      1.71 o 
   6  -7   8        4.63        4.13      1.81 o 
   7  -7   8        1.15        0.71      1.85 o 
   8  -7   8        3.24        1.63      1.97 o 
 -10  -6   8       21.10       22.27      4.67 o 
  -9  -6   8      211.09      196.95     10.23 o 
  -8  -6   8       18.09       20.79      5.43 o 
  -7  -6   8       23.25       21.69      3.17 o 
  -6  -6   8        1.02        2.71      2.02 o 
  -5  -6   8      236.76      199.64      7.36 o 
  -4  -6   8      418.72      401.01     11.51 o 
  -3  -6   8     1232.83     1144.15     27.03 o 
  -2  -6   8      863.23      790.92     17.70 o 
  -1  -6   8      103.01       83.57      3.68 o 
   0  -6   8      187.68      183.31      4.20 o 
   1  -6   8        1.50        1.65      0.95 o 
   2  -6   8        0.05       -0.64      1.04 o 
   3  -6   8      295.16      245.57      6.11 o 
   4  -6   8       41.33       37.42      2.63 o 
   5  -6   8        1.93        0.67      1.55 o 
   6  -6   8       28.77       23.08      2.37 o 
   7  -6   8       95.53       81.59      4.28 o 
   8  -6   8        5.60       11.47      2.47 o 
   9  -6   8       77.93       73.93      6.11 o 
 -11  -5   8       10.81        6.64      4.86 o 
 -10  -5   8       34.22       37.44      5.21 o 
  -9  -5   8       32.03       18.97      8.27 o 
  -8  -5   8        3.52        2.98      2.25 o 
  -7  -5   8       18.98       21.12      3.78 o 
  -6  -5   8      705.82      635.98     19.83 o 
  -5  -5   8      361.19      381.65     27.82 o 
  -4  -5   8      885.55      789.88     23.09 o 
  -3  -5   8      294.42      255.65      6.68 o 
  -2  -5   8      173.34      150.42      6.85 o 
  -1  -5   8      463.00      422.61      8.15 o 
   0  -5   8       99.95       92.49      3.64 o 
   1  -5   8      188.00      140.40      3.26 o 
   2  -5   8       27.00       24.74      1.86 o 
   3  -5   8      610.70      599.76     11.57 o 
   4  -5   8       24.76       20.02      1.96 o 
   5  -5   8      203.75      180.47      5.16 o 
   6  -5   8       97.80      100.67      4.23 o 
   7  -5   8      300.11      262.75      6.92 o 
   8  -5   8        6.69        5.46      1.99 o 
   9  -5   8      106.96       92.55      5.13 o 
 -11  -4   8        0.28       -1.22      7.38 o 
 -10  -4   8        1.83        1.92      6.33 o 
  -9  -4   8       54.53       55.89      6.04 o 
  -8  -4   8     1074.91     1044.80     25.42 o 
  -7  -4   8      160.31      131.83      5.84 o 
  -6  -4   8       69.11       86.45     12.04 o 
  -5  -4   8       80.59       89.09      5.83 o 
  -4  -4   8      862.96      781.20     24.61 o 
  -3  -4   8       46.20       76.80      4.77 o 
  -2  -4   8       23.54       33.10      3.99 o 
  -1  -4   8        4.69        7.40      0.96 o 
   0  -4   8     1102.09      957.40     33.72 o 
   1  -4   8      779.33      748.40     12.40 o 
   2  -4   8      525.83      477.57     10.14 o 
   3  -4   8       91.37      106.71      5.43 o 
   4  -4   8        0.23        0.99      1.05 o 
   5  -4   8       51.96       49.98      2.79 o 
   6  -4   8      106.27      100.15      3.89 o 
   7  -4   8       23.52       22.87      2.23 o 
   8  -4   8       13.42       20.99      2.46 o 
   9  -4   8       92.96       88.47      4.81 o 
  10  -4   8       81.41       70.86      4.97 o 
 -11  -3   8       88.66       75.08      7.09 o 
 -10  -3   8       28.55       34.60     10.84 o 
  -8  -3   8        4.48       10.98      3.71 o 
  -7  -3   8        1.67       14.28      4.39 o 
  -6  -3   8     2619.13     2472.60     72.11 o 
  -5  -3   8       27.05        9.92      8.64 o 
  -4  -3   8      111.31      126.81      4.94 o 
  -3  -3   8      130.07      120.90      5.02 o 
  -2  -3   8      825.09      725.63     20.86 o 
  -1  -3   8      345.37      470.62     25.80 o 
   0  -3   8      158.46      136.37      7.36 o 
   1  -3   8      711.24      772.12     13.65 o 
   2  -3   8      564.99      600.48     11.89 o 
   3  -3   8       10.44        5.58      1.09 o 
   4  -3   8      167.60      159.47      4.71 o 
   5  -3   8       68.90       52.90      3.14 o 
   6  -3   8       51.80       65.05      3.13 o 
   7  -3   8      175.81      160.64      8.23 o 
   8  -3   8      477.97      462.29     10.51 o 
   9  -3   8      108.49       80.17      4.99 o 
  10  -3   8       54.00       39.86      3.82 o 
 -12  -2   8        0.01        1.23      4.89 o 
 -11  -2   8      126.86      120.00      8.02 o 
 -10  -2   8       72.37       75.97      5.24 o 
  -9  -2   8      694.71      760.37     22.19 o 
  -8  -2   8      658.97      641.11     19.02 o 
  -7  -2   8        4.91       16.49      2.73 o 
  -6  -2   8        4.32       34.19      7.93 o 
  -5  -2   8      247.90      240.31      8.56 o 
  -4  -2   8      349.97      388.64     13.37 o 
  -3  -2   8        7.02       20.10      4.10 o 
  -2  -2   8     2936.11      882.94     36.22 o 
  -1  -2   8     1503.83     1768.11     39.06 o 
   0  -2   8      233.45      204.99      4.47 o 
   2  -2   8      100.45      165.62      3.84 o 
   3  -2   8       90.37      112.34      4.00 o 
   4  -2   8      266.68      241.17     10.71 o 
   5  -2   8      273.90      285.22      7.63 o 
   6  -2   8       57.39      140.77      5.60 o 
   7  -2   8       28.65       33.57      2.97 o 
   8  -2   8       50.64       52.89      3.61 o 
   9  -2   8        0.46        4.70      2.05 o 
  10  -2   8      277.39      236.31      7.73 o 
 -12  -1   8       49.93       56.50     14.67 o 
 -11  -1   8      312.87      271.87     26.78 o 
 -10  -1   8      511.69      560.29     24.14 o 
  -9  -1   8      404.97      418.93     19.18 o 
  -8  -1   8      204.44      186.77     12.31 o 
  -7  -1   8        7.89       63.52      4.24 o 
  -6  -1   8     2402.24     2371.84     40.51 o 
  -5  -1   8        0.08       73.99      2.71 o 
  -4  -1   8     2811.94     3158.64     67.97 o 
  -3  -1   8     1000.64     1249.18     43.80 o 
  -2  -1   8     1718.04     1914.93     44.90 o 
  -1  -1   8       15.30       33.48      4.36 o 
   0  -1   8     1728.83     1667.46     25.53 o 
   1  -1   8      393.49      391.43      7.35 o 
   2  -1   8      981.88     1712.68     31.05 o 
   3  -1   8     1422.27     1824.65     30.23 o 
   4  -1   8     1227.63     1361.96     25.12 o 
   5  -1   8      141.10      184.82      5.52 o 
   6  -1   8      324.88      282.61      7.99 o 
   7  -1   8       26.65      161.82      5.78 o 
   8  -1   8       86.20      126.84      7.16 o 
   9  -1   8       41.45       89.57      4.79 o 
  10  -1   8       74.36      100.07      5.40 o 
 -12   0   8      682.75      690.23     30.11 o 
 -11   0   8        0.04        0.94      3.18 o 
 -10   0   8       97.31      111.26     10.62 o 
  -9   0   8       67.49       98.39      9.06 o 
  -8   0   8        0.03        0.68      2.09 o 
  -7   0   8       80.42      115.06      4.25 o 
  -6   0   8      352.65      349.80      7.77 o 
  -5   0   8      231.36      294.62      6.02 o 
  -4   0   8       64.46       55.49      4.31 o 
  -3   0   8       58.27       71.55      7.44 o 
  -2   0   8     1619.14     1906.57     45.21 o 
  -1   0   8       25.24       29.36      1.98 o 
   0   0   8       85.92       78.12      2.41 o 
   1   0   8      773.44      953.73     16.31 o 
   2   0   8     2625.04     2871.29     46.68 o 
   3   0   8        6.33        2.53      0.78 o 
   4   0   8      171.82      197.11      4.48 o 
   5   0   8      391.50      429.86      9.30 o 
   6   0   8     2355.11     2515.89     50.99 o 
   7   0   8       37.36       53.85      3.70 o 
   8   0   8       85.94       89.87      4.50 o 
   9   0   8        1.11        2.46      1.79 o 
  10   0   8      150.43      162.26      6.20 o 
 -12   1   8        0.16       16.14      6.04 o 
 -11   1   8       90.33      125.27      7.34 o 
 -10   1   8      361.37      428.43     21.26 o 
  -9   1   8      362.22      382.70     11.70 o 
  -8   1   8        1.69       57.07      4.16 o 
  -7   1   8      208.06      170.33      5.05 o 
  -6   1   8      828.12     1311.02     25.98 o 
  -5   1   8      294.08      250.37      5.12 o 
  -4   1   8     2021.64     2560.55     52.00 o 
  -3   1   8     1536.61     1595.72     37.90 o 
  -2   1   8     1722.08     1988.39     46.48 o 
  -1   1   8       73.43       78.88      4.41 o 
   0   1   8      447.16      860.35     18.32 o 
   1   1   8      119.49      227.22      4.81 o 
   2   1   8     3098.30     2990.73     59.41 o 
   3   1   8     2271.44     2357.29     42.32 o 
   4   1   8     1380.71     1491.28     25.05 o 
   5   1   8      238.10      236.47      5.98 o 
   6   1   8       11.06       77.71      4.88 o 
   7   1   8      572.41      499.94     12.46 o 
   8   1   8      317.56      262.65      7.66 o 
   9   1   8      207.35      202.09      6.75 o 
  10   1   8       54.81       74.52      5.35 o 
 -11   2   8        0.09       22.38      3.39 o 
 -10   2   8       35.22       58.82      4.38 o 
  -9   2   8      705.76      727.31     19.10 o 
  -8   2   8      137.90      265.84     17.74 o 
  -7   2   8       95.02       99.91      3.95 o 
  -6   2   8      255.86      214.48      6.19 o 
  -5   2   8       45.83       98.80      6.43 o 
  -4   2   8      425.76      482.03     12.86 o 
  -3   2   8      104.47       97.92      3.61 o 
  -2   2   8      828.46     1368.35     33.07 o 
  -1   2   8     1725.59     1958.58     40.00 o 
   1   2   8      261.73      292.37      5.45 o 
   2   2   8      335.38      328.89      6.04 o 
   3   2   8      160.50      168.69      4.01 o 
   4   2   8      179.36      191.51      5.13 o 
   5   2   8      177.15      222.98      5.86 o 
   6   2   8      344.31      329.82      8.28 o 
   7   2   8       13.76       14.94      2.30 o 
   8   2   8       86.88       69.28      4.14 o 
   9   2   8       41.79       36.17      3.75 o 
  10   2   8      136.85      153.13      7.56 o 
 -11   3   8        8.24       20.92      2.97 o 
 -10   3   8      224.84      183.78      7.74 o 
  -9   3   8      308.59      273.64      8.41 o 
  -8   3   8      177.61      141.03      6.82 o 
  -7   3   8      642.24      614.93     17.51 o 
  -6   3   8     2035.30     2158.32     53.86 o 
  -5   3   8        3.24        5.72      1.30 o 
  -4   3   8      136.96      141.36      4.68 o 
  -3   3   8       33.83       40.81      3.21 o 
  -2   3   8       33.65        0.36      1.11 o 
  -1   3   8      558.97      644.36     12.74 o 
   1   3   8      306.48      488.65     15.69 o 
   2   3   8      699.48      722.07     11.90 o 
   3   3   8       66.01       48.50      2.65 o 
   4   3   8       50.94       81.82      4.77 o 
   5   3   8        3.00        7.47      1.54 o 
   6   3   8       81.70       83.30      3.82 o 
   7   3   8       78.85      107.06      4.25 o 
   8   3   8      470.51      499.09     13.84 o 
   9   3   8       21.92       23.67      4.03 o 
  10   3   8      102.30       89.77      5.95 o 
 -11   4   8        6.48        9.81      2.04 o 
 -10   4   8        1.19        0.41      1.58 o 
  -9   4   8      203.88      188.73      5.79 o 
  -8   4   8      748.51      742.12     15.65 o 
  -7   4   8       85.01       73.91      3.36 o 
  -6   4   8      261.23      235.09      5.56 o 
  -5   4   8       16.19       14.11      1.73 o 
  -4   4   8     1541.99     1383.22     29.31 o 
  -3   4   8      710.80      627.30     12.70 o 
  -2   4   8       24.31       33.16      2.19 o 
  -1   4   8       21.94       17.89      1.77 o 
   0   4   8      316.03      442.33      9.14 o 
   1   4   8        7.80        0.87      1.18 o 
   2   4   8      456.40      460.00      8.16 o 
   3   4   8      307.15      318.23      8.57 o 
   4   4   8       33.85       26.29      2.29 o 
   5   4   8       47.57       45.63      2.94 o 
   6   4   8       19.83       19.02      2.19 o 
   7   4   8       46.14       41.64      3.35 o 
   8   4   8      181.03      164.23      7.09 o 
   9   4   8      202.43      181.21      8.66 o 
  10   4   8      100.20       77.13      6.38 o 
 -11   5   8       60.61       65.44      3.74 o 
 -10   5   8       24.23       17.83      2.00 o 
  -9   5   8      179.67      144.22      4.48 o 
  -8   5   8        0.72        2.65      1.35 o 
  -7   5   8      250.54      228.27      5.70 o 
  -6   5   8      470.51      449.86      9.82 o 
  -5   5   8      756.48      650.56     12.44 o 
  -4   5   8     2251.58     1978.51     36.82 o 
  -3   5   8      277.17      259.38      7.78 o 
  -2   5   8      114.01       99.93      3.61 o 
  -1   5   8       83.17      126.42      9.70 o 
   0   5   8       23.65       29.23      2.56 o 
   1   5   8       21.44       15.36      1.80 o 
   2   5   8       92.96       76.73      9.35 o 
   3   5   8      599.01      620.42     32.48 o 
   4   5   8       22.66       24.34      2.70 o 
   5   5   8      754.24      657.79     15.78 o 
   6   5   8       75.08       69.33      4.14 o 
   7   5   8       92.26       85.72      4.81 o 
   8   5   8        4.44        5.92      2.29 o 
   9   5   8      147.67      128.36      7.23 o 
 -10   6   8       29.35       24.52      3.16 o 
  -9   6   8       92.41       84.73      4.53 o 
  -8   6   8        0.00       -2.02      1.44 o 
  -7   6   8       24.87       17.30      2.01 o 
  -6   6   8       13.73       12.23      1.74 o 
  -5   6   8        5.58        4.96      1.45 o 
  -4   6   8      138.93      128.39      9.22 o 
  -3   6   8     1389.16     1282.52     27.75 o 
  -2   6   8     1748.33     1521.80     28.89 o 
  -1   6   8       29.87       42.57      4.10 o 
   0   6   8        0.67        1.68      1.06 o 
   1   6   8       28.48       25.92      2.29 o 
   2   6   8      352.08      371.90      9.80 o 
   3   6   8      371.11      342.70     11.16 o 
   4   6   8       40.85       58.54      4.71 o 
   5   6   8       23.48       25.22      4.42 o 
   6   6   8       65.81       61.46      4.80 o 
   7   6   8      518.84      437.41     13.27 o 
   8   6   8       67.35       60.99      5.16 o 
   9   6   8      347.40      290.55     16.41 o 
 -10   7   8       48.10       40.30      5.19 o 
  -9   7   8        0.46        2.60      2.30 o 
  -8   7   8       32.19       32.13      3.06 o 
  -7   7   8        2.32        0.25      1.65 o 
  -6   7   8        3.75        2.59      1.90 o 
  -5   7   8      153.95      126.12      5.27 o 
  -4   7   8       42.53       44.31      3.13 o 
  -3   7   8        0.31       -0.04      1.46 o 
  -2   7   8      237.61      217.99      6.74 o 
  -1   7   8      150.48      146.51      4.94 o 
   0   7   8      107.75      109.96      4.96 o 
   1   7   8       24.85       20.73      2.51 o 
   2   7   8       78.84       68.73      6.08 o 
   3   7   8        1.43       -0.12      2.36 o 
   4   7   8      110.78       95.30      5.72 o 
   5   7   8       58.77       49.56      4.46 o 
   6   7   8        0.47       -0.80      2.39 o 
   7   7   8      104.72       91.91      6.18 o 
   8   7   8      178.96      169.68      9.27 o 
  -9   8   8        5.52        2.20      2.48 o 
  -8   8   8        0.32       -1.22      1.86 o 
  -7   8   8        0.19        0.44      1.74 o 
  -6   8   8        2.02        0.47      1.78 o 
  -5   8   8        2.07        2.59      1.66 o 
  -4   8   8        3.39        1.88      1.71 o 
  -3   8   8      179.91      169.25      5.70 o 
  -2   8   8      139.61      126.28      5.41 o 
  -1   8   8        5.70       11.62      2.32 o 
   0   8   8       27.21       19.98      2.66 o 
   1   8   8       36.59       41.76      6.19 o 
   2   8   8       25.43       38.64      5.06 o 
   3   8   8       22.01       19.63      6.57 o 
   4   8   8       20.24       24.35      3.50 o 
   5   8   8        9.11        1.62      2.54 o 
   6   8   8      125.33      102.40      6.52 o 
   7   8   8       89.85       85.97      8.38 o 
   8   8   8        1.53       -4.70      3.61 o 
  -8   9   8       41.75       50.87      5.15 o 
  -7   9   8        1.76       -1.17      2.14 o 
  -6   9   8        1.89        2.53      2.16 o 
  -5   9   8       55.33       61.54      4.56 o 
  -4   9   8        2.63       -0.31      1.92 o 
  -3   9   8       73.88       83.28      5.10 o 
  -2   9   8       43.30       38.18      3.54 o 
  -1   9   8       88.13       97.55      5.44 o 
   0   9   8      313.18      319.96      8.57 o 
   1   9   8       11.58       10.14      4.46 o 
   2   9   8      140.70      149.69      8.04 o 
   3   9   8       79.96       95.60      7.11 o 
   4   9   8        6.52        6.30      3.15 o 
   5   9   8       33.77       45.54      5.39 o 
   6   9   8       85.55       92.88      7.91 o 
   7   9   8       58.28       54.30      6.67 o 
  -7  10   8       14.94        5.73      3.28 o 
  -6  10   8       22.51       26.34      3.57 o 
  -5  10   8       26.33       29.88      3.58 o 
  -4  10   8       24.95       26.33      3.49 o 
  -3  10   8       38.36       50.39      4.19 o 
  -2  10   8        9.90        5.30      2.33 o 
  -1  10   8        5.36        2.52      2.22 o 
   0  10   8        0.65        0.09      2.42 o 
   1  10   8       52.25       68.89      7.00 o 
   2  10   8       72.24       82.14      7.54 o 
   3  10   8       36.91       38.18      5.76 o 
   4  10   8      120.22      133.46     11.72 o 
   5  10   8        0.14        2.51      4.86 o 
   6  10   8       33.04       29.77      6.79 o 
  -6  11   8       26.94       37.24      4.33 o 
  -5  11   8        0.40       -0.02      2.12 o 
  -4  11   8        6.03        1.29      2.16 o 
  -3  11   8      240.44      302.33      9.10 o 
  -2  11   8       15.67       16.22      2.87 o 
  -1  11   8        3.91        6.99      3.03 o 
   0  11   8       11.68       13.57      3.36 o 
   1  11   8        0.27        3.59      3.56 o 
   2  11   8       44.81       47.66      6.19 o 
   3  11   8        0.62        0.74      4.79 o 
   4  11   8       11.63        5.69      5.37 o 
  -3  12   8        0.65       -1.71      2.23 o 
  -2  12   8        9.14       18.27      5.49 o 
  -1  12   8       44.06       72.34      6.30 o 
   0  12   8        0.00       -3.45      3.18 o 
   1  12   8       40.30       47.28      7.89 o 
   2  12   8        0.01       -9.60      4.80 o 
  -3 -12   9        7.21       24.27      6.26 o 
  -2 -12   9        1.57        1.79      5.32 o 
  -1 -12   9       21.62       20.32      7.32 o 
   0 -12   9        7.08        3.39      5.78 o 
   1 -12   9       88.24      115.32     14.16 o 
  -5 -11   9        7.04        2.28      3.68 o 
  -4 -11   9       24.41       26.92      5.35 o 
  -3 -11   9       44.41       75.78     10.69 o 
  -2 -11   9        0.78        5.26      3.69 o 
  -1 -11   9      176.43      203.87     16.05 o 
   0 -11   9       16.48       10.45      6.07 o 
   1 -11   9       89.18      105.28     13.26 o 
   2 -11   9        2.56        5.05      5.79 o 
   3 -11   9        6.42        5.83      3.84 o 
   4 -11   9        8.54       13.49      2.64 o 
  -7 -10   9        0.70        1.87      3.88 o 
  -6 -10   9       12.62       17.78      3.88 o 
  -5 -10   9       10.88        4.08      3.35 o 
  -4 -10   9        1.60        0.40      2.79 o 
  -3 -10   9        1.27        0.87      2.95 o 
  -2 -10   9        0.06       -4.80      2.61 o 
  -1 -10   9       65.98       70.38      9.82 o 
   0 -10   9       16.05       31.99      7.71 o 
   1 -10   9       96.38      131.11      8.69 o 
   2 -10   9       47.28       61.13     11.13 o 
   3 -10   9       25.60       29.62      2.92 o 
   4 -10   9        0.78       -0.01      1.87 o 
   5 -10   9      133.55      166.42      6.52 o 
  -8  -9   9       44.85       80.80      7.64 o 
  -7  -9   9      130.56      131.32      8.56 o 
  -6  -9   9       34.49       38.19      4.44 o 
  -5  -9   9       13.81       10.16      3.03 o 
  -4  -9   9        5.04        3.69      2.58 o 
  -3  -9   9       41.82       38.20      4.42 o 
  -2  -9   9        9.98       11.76      3.56 o 
  -1  -9   9      427.27      431.81     19.15 o 
   0  -9   9      108.14      117.99      7.63 o 
   1  -9   9      615.75      597.74     21.29 o 
   2  -9   9      474.57      479.80     10.47 o 
   3  -9   9       50.14       38.30      3.04 o 
   4  -9   9        6.97       11.13      2.18 o 
   5  -9   9       14.38       15.25      2.51 o 
   6  -9   9        7.51        7.46      2.34 o 
   7  -9   9       51.87       44.88      3.82 o 
  -9  -8   9       93.07       79.06      9.71 o 
  -8  -8   9       51.57       74.36      7.05 o 
  -7  -8   9       19.52       24.08      4.28 o 
  -6  -8   9      128.05      116.24      6.71 o 
  -5  -8   9        4.49        0.69      2.36 o 
  -4  -8   9        1.70       -0.25      2.23 o 
  -3  -8   9       55.05       59.71      5.08 o 
  -2  -8   9       97.32      107.67      6.27 o 
  -1  -8   9      129.51      119.91      5.70 o 
   0  -8   9      108.68      112.50      5.69 o 
   1  -8   9      462.57      483.61     10.05 o 
   2  -8   9        8.68       11.01      1.83 o 
   3  -8   9       52.06       64.77      3.60 o 
   4  -8   9       64.39       72.26      3.95 o 
   5  -8   9      251.18      264.00      7.30 o 
   6  -8   9        0.02       -0.47      1.91 o 
   7  -8   9      108.68      131.13      5.80 o 
 -10  -7   9       37.25       36.79      5.69 o 
  -9  -7   9      318.22      296.53     12.73 o 
  -8  -7   9       17.79       21.44      3.61 o 
  -7  -7   9        8.82        1.75      2.83 o 
  -6  -7   9      124.10       95.49      5.83 o 
  -5  -7   9      221.76      168.62      6.96 o 
  -4  -7   9      395.59      411.78     12.10 o 
  -3  -7   9      689.49      645.69     18.28 o 
  -2  -7   9      310.29      306.88     13.75 o 
  -1  -7   9        1.84        4.57      1.82 o 
   0  -7   9      713.89      687.80     11.91 o 
   1  -7   9      112.91      106.14      3.78 o 
   2  -7   9       73.62       73.86      4.07 o 
   3  -7   9        0.38        0.04      1.27 o 
   4  -7   9        8.47        9.21      2.56 o 
   5  -7   9        0.00       -1.09      1.53 o 
   6  -7   9       25.97       24.30      2.68 o 
   7  -7   9        3.65        1.23      1.90 o 
   8  -7   9        4.73        2.93      2.40 o 
 -10  -6   9       40.52       26.92      5.05 o 
  -9  -6   9        5.30        4.14      3.48 o 
  -8  -6   9        1.05        3.54      2.50 o 
  -7  -6   9      192.82      163.71      6.97 o 
  -6  -6   9      145.59      126.30      6.17 o 
  -5  -6   9      462.99      435.53     16.47 o 
  -4  -6   9      166.13      134.25      5.91 o 
  -3  -6   9      211.04      161.28      6.86 o 
  -2  -6   9       54.63       71.01      3.75 o 
  -1  -6   9        3.38        2.66      1.64 o 
   0  -6   9       21.10       16.63      1.61 o 
   1  -6   9      175.89      185.07      4.38 o 
   2  -6   9      501.39      469.56      9.60 o 
   3  -6   9       11.26       12.30      1.78 o 
   4  -6   9      260.99      207.36      5.73 o 
   5  -6   9       26.68       29.39      2.58 o 
   6  -6   9      195.91      171.57      5.47 o 
   7  -6   9      314.29      272.56      8.21 o 
   8  -6   9       52.09       52.85      4.15 o 
   9  -6   9       34.41       26.38      3.86 o 
 -11  -5   9       15.70       10.87      7.76 o 
 -10  -5   9       30.87       20.31      5.63 o 
  -9  -5   9        1.52       -0.17      2.36 o 
  -8  -5   9        5.66        5.64      2.43 o 
  -7  -5   9       11.90        5.95      2.30 o 
  -6  -5   9      364.31      350.02     15.11 o 
  -5  -5   9      576.77      510.41     13.86 o 
  -4  -5   9      124.84      124.95      5.52 o 
  -3  -5   9       23.57       15.55      3.39 o 
  -2  -5   9      538.37      423.47     10.37 o 
  -1  -5   9        0.65        1.25      0.68 o 
   0  -5   9      381.03      327.90      6.35 o 
   1  -5   9      212.84      226.01      5.91 o 
   2  -5   9      138.41      133.31      3.97 o 
   3  -5   9      254.03      219.93      5.58 o 
   4  -5   9      190.12      160.65      4.75 o 
   5  -5   9       29.82       30.46      3.10 o 
   6  -5   9      106.75      104.44      4.33 o 
   7  -5   9      115.54      100.88      4.88 o 
   8  -5   9        1.90       -1.01      1.75 o 
   9  -5   9      263.67      244.90      7.84 o 
 -11  -4   9        0.60        3.88      4.29 o 
 -10  -4   9        1.56        8.97      4.47 o 
  -9  -4   9       45.29       50.69      5.01 o 
  -8  -4   9      188.61      158.59      7.81 o 
  -7  -4   9        0.01       -2.01      1.79 o 
  -6  -4   9      666.49      611.12     15.94 o 
  -5  -4   9        8.97        6.74      2.80 o 
  -4  -4   9      481.48      429.44     15.06 o 
  -3  -4   9      763.68      708.42     27.35 o 
  -2  -4   9        2.29        6.61      1.46 o 
  -1  -4   9        8.31        6.79      3.19 o 
   0  -4   9      244.79      234.85      6.48 o 
   1  -4   9     1076.52     1137.95     35.95 o 
   2  -4   9      197.44      192.96      5.27 o 
   3  -4   9        0.35       -0.04      1.02 o 
   4  -4   9        7.47       14.19      1.69 o 
   5  -4   9        5.45        3.35      1.36 o 
   6  -4   9       19.95       20.22      2.96 o 
   7  -4   9       51.42       45.94      3.32 o 
   8  -4   9       69.95       54.25      3.77 o 
   9  -4   9       10.99        7.42      2.43 o 
  10  -4   9       72.03       62.49      4.90 o 
 -11  -3   9        1.54       -0.22      3.81 o 
 -10  -3   9      134.15      133.27      7.19 o 
  -9  -3   9       38.65       44.57      6.20 o 
  -8  -3   9     1952.49     1929.17     51.83 o 
  -7  -3   9     1972.27     1697.09     45.76 o 
  -6  -3   9      598.93      523.47     21.76 o 
  -5  -3   9       49.61       40.23      5.89 o 
  -4  -3   9      170.66      149.01     13.08 o 
  -3  -3   9       10.74       18.73      3.07 o 
  -2  -3   9       14.68       21.81      4.62 o 
  -1  -3   9        0.03        2.23      0.80 o 
   0  -3   9      905.04      926.07     17.60 o 
   1  -3   9        1.11        4.30      1.05 o 
   2  -3   9       18.66       34.35      2.26 o 
   3  -3   9      309.77      307.82      8.13 o 
   4  -3   9        7.01        3.46      0.97 o 
   5  -3   9        7.04        4.29      1.46 o 
   6  -3   9       68.69       71.34      4.54 o 
   7  -3   9       41.44       49.91      3.71 o 
   8  -3   9        0.29        1.34      1.84 o 
   9  -3   9       19.53       30.92      3.88 o 
  10  -3   9        1.31       -0.66      2.49 o 
 -11  -2   9       52.11       56.60      5.94 o 
 -10  -2   9      782.88      715.11     25.54 o 
  -9  -2   9        1.07        2.72      2.52 o 
  -8  -2   9      834.88      850.45     24.58 o 
  -7  -2   9     1804.42     1827.22     48.69 o 
  -6  -2   9      854.88      837.82     23.93 o 
  -5  -2   9       84.86       94.93      9.32 o 
  -4  -2   9       28.77       26.77      4.45 o 
  -3  -2   9      121.07      162.01     10.04 o 
  -2  -2   9      863.95      844.11     17.95 o 
  -1  -2   9      287.27      265.41      7.96 o 
   0  -2   9       31.46       54.79      2.96 o 
   1  -2   9      131.57      152.56      4.43 o 
   2  -2   9      541.04      463.65      8.77 o 
   3  -2   9        4.18        0.67      0.76 o 
   5  -2   9        9.47        9.33      1.57 o 
   6  -2   9        1.74       20.50      2.33 o 
   7  -2   9      177.70      152.26      5.82 o 
   8  -2   9        0.62        3.23      1.85 o 
   9  -2   9       70.69       50.41      3.83 o 
  10  -2   9       61.67       80.03      4.93 o 
 -12  -1   9       55.30       54.89      4.85 o 
 -11  -1   9        1.33       -0.67      6.26 o 
 -10  -1   9      244.26      221.98     10.90 o 
  -9  -1   9       43.18       99.01      5.42 o 
  -8  -1   9     2627.96     2694.45     70.29 o 
  -7  -1   9      205.89      333.48     16.40 o 
  -6  -1   9      517.15      829.03     19.52 o 
  -5  -1   9     1323.56     1246.61     33.69 o 
  -4  -1   9      379.71      351.88     12.47 o 
  -3  -1   9      194.39      129.99      7.52 o 
  -2  -1   9      460.22      487.99     13.21 o 
  -1  -1   9      152.49      267.56      6.13 o 
   0  -1   9       24.28       77.59      2.77 o 
   1  -1   9      490.90      529.67     10.65 o 
   2  -1   9      185.15      213.94      5.13 o 
   3  -1   9      215.83      167.19      4.02 o 
   4  -1   9       97.92       92.32      3.69 o 
   5  -1   9      150.97      227.18      6.81 o 
   6  -1   9        0.26      100.69      5.81 o 
   7  -1   9        6.09       14.03      2.25 o 
   8  -1   9      125.95      146.61      5.81 o 
   9  -1   9       23.33       24.58      2.88 o 
  10  -1   9      272.96      239.29      7.91 o 
 -12   0   9     1076.60     1151.36     45.50 o 
 -11   0   9       41.90       54.20      6.27 o 
 -10   0   9        2.54        5.60      3.29 o 
  -9   0   9       13.46       19.66      3.92 o 
  -8   0   9       77.56       80.17      6.47 o 
  -7   0   9       15.44       21.24      2.80 o 
  -6   0   9      285.78      301.60      6.63 o 
  -5   0   9       17.54       23.00      2.11 o 
  -4   0   9      939.45     1045.87     22.39 o 
  -3   0   9       37.93       56.84      3.66 o 
  -2   0   9     2775.62     3266.61     65.72 o 
  -1   0   9        4.28        1.01      1.03 o 
   0   0   9      139.48      173.43      4.02 o 
   1   0   9      465.85      550.42     14.28 o 
   2   0   9       11.49       20.19      1.45 o 
   3   0   9       21.89       21.82      2.47 o 
   4   0   9      457.63      491.53     10.10 o 
   5   0   9      998.60     1110.11     23.94 o 
   6   0   9      295.45      299.70      8.67 o 
   7   0   9       11.20        8.66      2.07 o 
   8   0   9      159.52      151.66      5.98 o 
   9   0   9        6.66        5.65      2.19 o 
  10   0   9        3.36        1.03      2.17 o 
 -12   1   9        7.11       13.58      6.36 o 
 -11   1   9        2.44        3.48      3.50 o 
 -10   1   9      166.21      167.93      9.78 o 
  -9   1   9      180.43      189.90      7.60 o 
  -8   1   9     1338.62     1781.52     41.06 o 
  -7   1   9      609.23      586.50     15.44 o 
  -6   1   9     1262.85     1258.30     21.43 o 
  -5   1   9      371.98      647.29     11.65 o 
  -4   1   9      273.33      125.24      9.35 o 
  -3   1   9      142.19      184.99     10.15 o 
  -2   1   9      296.65      371.42      9.07 o 
  -1   1   9      568.68      574.48     12.99 o 
   0   1   9      179.24      186.00      4.27 o 
   1   1   9      102.41      259.95      5.46 o 
   2   1   9      214.74      213.69      4.39 o 
   3   1   9        2.76       54.01      2.22 o 
   4   1   9      126.61      106.74      5.71 o 
   5   1   9      542.21      460.54     10.08 o 
   6   1   9      330.59      311.91      8.79 o 
   7   1   9       44.05       42.68      3.45 o 
   8   1   9      112.38      145.37      5.59 o 
   9   1   9       17.97       31.29      3.26 o 
  10   1   9      124.52      161.88      7.49 o 
 -11   2   9       40.46       41.73      5.36 o 
 -10   2   9      211.44      359.27     11.68 o 
  -9   2   9       40.48       35.98      4.04 o 
  -8   2   9      855.11      893.41     22.28 o 
  -7   2   9     1461.64     1672.93     41.53 o 
  -6   2   9      288.68      475.37     19.30 o 
  -5   2   9        0.05       14.03      2.07 o 
  -4   2   9      101.46       78.45      3.50 o 
  -2   2   9      802.61      791.57     24.68 o 
  -1   2   9      292.98      283.04      8.42 o 
   0   2   9       74.04       86.32      2.92 o 
   2   2   9       32.17      146.00      8.09 o 
   3   2   9       12.52       11.60      1.26 o 
   4   2   9      230.37      231.98      6.02 o 
   5   2   9       43.74       34.65      2.52 o 
   6   2   9       92.78       90.20      4.31 o 
   7   2   9       22.04       43.51      3.35 o 
   8   2   9       25.80       27.79      2.96 o 
   9   2   9        9.14       13.93      2.85 o 
  10   2   9      185.84      171.87      7.68 o 
 -11   3   9        0.00        0.48      2.65 o 
 -10   3   9        5.00       15.13      2.85 o 
  -9   3   9      415.15      366.04     10.95 o 
  -8   3   9     1073.56     1268.89     49.08 o 
  -7   3   9      285.44      397.54     21.31 o 
  -6   3   9     1126.64     1045.85     22.97 o 
  -5   3   9        7.99       11.15      2.15 o 
  -4   3   9      412.53      393.50      9.89 o 
  -3   3   9       15.61       18.69      2.04 o 
  -2   3   9     1282.73     1181.14     25.17 o 
  -1   3   9       42.27       39.69      2.51 o 
   0   3   9      478.72      670.57     12.09 o 
   1   3   9       43.56       40.60      2.35 o 
   2   3   9       30.94       46.64      2.09 o 
   3   3   9      183.93      253.94      6.35 o 
   4   3   9        0.12        0.55      1.29 o 
   5   3   9       11.77       12.63      2.05 o 
   6   3   9       72.75       83.11      4.01 o 
   7   3   9      117.66      115.15      5.19 o 
   8   3   9        7.02        2.77      2.23 o 
   9   3   9      203.23      185.72      7.82 o 
  10   3   9        0.09        0.95      2.65 o 
 -11   4   9        6.33        6.14      1.96 o 
 -10   4   9        1.85        3.64      1.77 o 
  -9   4   9        1.13        1.23      1.92 o 
  -8   4   9      120.80      123.52      3.91 o 
  -7   4   9        7.44        5.23      1.70 o 
  -6   4   9      476.54      466.84     13.09 o 
  -5   4   9      518.74      447.73     12.76 o 
  -2   4   9       78.47       87.53      3.61 o 
  -1   4   9      165.58      159.89      8.11 o 
   0   4   9        2.37        9.23      3.56 o 
   1   4   9     1557.21     1590.57     29.47 o 
   2   4   9      193.45      200.48      4.41 o 
   3   4   9        6.55        3.94      1.65 o 
   4   4   9       66.52       71.09      3.63 o 
   5   4   9       10.18       10.11      1.97 o 
   6   4   9       30.40       26.17      2.61 o 
   7   4   9       83.74       69.21      4.34 o 
   8   4   9       29.35       24.30      3.45 o 
   9   4   9        0.11        2.49      2.57 o 
 -11   5   9        4.70        2.82      1.93 o 
 -10   5   9       38.44       36.41      2.62 o 
  -9   5   9        9.33        9.00      1.74 o 
  -8   5   9      120.46      105.88      3.95 o 
  -7   5   9        7.43        8.59      1.64 o 
  -6   5   9      711.12      605.22     11.89 o 
  -5   5   9      290.73      291.91      8.91 o 
  -4   5   9        0.78        4.35      1.20 o 
  -3   5   9       64.25       67.45      3.31 o 
  -2   5   9      301.28      292.66      7.91 o 
   0   5   9      163.79      175.67      7.09 o 
   1   5   9      629.94      598.02     11.35 o 
   2   5   9      231.28      221.92      6.62 o 
   3   5   9      308.73      322.21     10.58 o 
   4   5   9       17.92       15.89      5.48 o 
   5   5   9      132.95      114.68      5.31 o 
   6   5   9       26.24       32.28      3.19 o 
   7   5   9        0.78        2.51      2.03 o 
   8   5   9       18.38       21.27      3.49 o 
   9   5   9      118.89       97.19      6.43 o 
 -10   6   9      115.85      115.90      5.32 o 
  -9   6   9       24.20       21.29      2.33 o 
  -8   6   9        6.06        9.58      1.90 o 
  -7   6   9       72.24       62.65      3.31 o 
  -6   6   9      273.64      242.63      6.22 o 
  -5   6   9        0.34        2.73      1.64 o 
  -4   6   9       51.42       60.87      3.12 o 
  -3   6   9       47.20       29.79      2.56 o 
  -2   6   9        8.97       12.13      1.92 o 
  -1   6   9        7.44        4.25      1.38 o 
   0   6   9      212.97      212.71      5.91 o 
   1   6   9        1.77        3.24      1.37 o 
   2   6   9      225.20      219.10     10.45 o 
   3   6   9      161.22      169.30      9.35 o 
   4   6   9      561.45      496.27     14.98 o 
   5   6   9        0.83       -1.80      2.36 o 
   6   6   9        0.62        1.11      2.25 o 
   7   6   9        8.96        8.13      2.83 o 
   8   6   9        0.21        2.01      2.79 o 
   9   6   9       60.94       63.06      8.70 o 
 -10   7   9        0.01       -4.23      2.12 o 
  -9   7   9       22.19       18.35      2.82 o 
  -8   7   9       39.83       41.87      3.42 o 
  -7   7   9      185.45      156.24      5.65 o 
  -6   7   9       11.51        3.48      1.79 o 
  -5   7   9      209.65      162.48      5.62 o 
  -4   7   9      134.98      124.63      5.25 o 
  -3   7   9     1174.26     1049.67     21.10 o 
  -2   7   9      886.40      793.75     16.53 o 
  -1   7   9      453.21      414.07      9.75 o 
   0   7   9      582.76      553.69     12.17 o 
   1   7   9        0.04        1.61      1.75 o 
   2   7   9        0.22        0.63      2.65 o 
   3   7   9        0.59        1.11      2.44 o 
   4   7   9        0.01        0.08      2.50 o 
   5   7   9       10.86       12.81      3.51 o 
   6   7   9        6.43        3.45      2.71 o 
   7   7   9       29.82       32.57      4.17 o 
   8   7   9       35.44       36.48      8.75 o 
  -9   8   9      349.60      354.62     11.40 o 
  -8   8   9        4.50       -0.50      1.89 o 
  -7   8   9        7.48       10.14      2.33 o 
  -6   8   9        0.00       -0.42      1.80 o 
  -5   8   9        1.19       -0.90      1.67 o 
  -4   8   9       11.02       17.74      2.40 o 
  -3   8   9      161.84      154.72      5.51 o 
  -2   8   9      174.62      170.12      5.79 o 
  -1   8   9      483.43      467.97     14.71 o 
   0   8   9      242.66      249.18     10.00 o 
   1   8   9      319.20      321.24     10.94 o 
   2   8   9       66.07       71.33      6.65 o 
   3   8   9        3.75        0.93      3.14 o 
   4   8   9       91.84       96.67      7.25 o 
   5   8   9       41.56       34.83      4.20 o 
   6   8   9        0.01       -3.90      2.43 o 
   7   8   9        1.86        0.61      3.58 o 
  -8   9   9       59.34       66.44      4.58 o 
  -7   9   9      306.87      293.59      9.23 o 
  -6   9   9        3.72       -0.72      1.92 o 
  -5   9   9        1.66        1.85      1.86 o 
  -4   9   9        0.10       -1.46      1.95 o 
  -3   9   9       41.28       37.61      3.66 o 
  -2   9   9      101.93       99.22      5.49 o 
  -1   9   9      208.49      207.91      7.40 o 
   0   9   9       47.07       51.10      4.72 o 
   1   9   9      316.74      320.65     20.88 o 
   2   9   9      197.73      208.67      9.83 o 
   3   9   9      123.34      127.29      8.20 o 
   4   9   9        2.65        0.73      2.89 o 
   5   9   9       17.75       12.72      3.71 o 
   6   9   9       16.80        8.88      5.04 o 
  -7  10   9        0.04       -0.14      2.46 o 
  -6  10   9        1.67        4.87      2.63 o 
  -5  10   9        5.42        3.81      2.43 o 
  -4  10   9       14.42       19.04      3.17 o 
  -3  10   9       98.29      114.30      6.35 o 
  -2  10   9       11.79       14.35      2.78 o 
  -1  10   9       21.60       24.84      2.89 o 
   0  10   9       25.65       29.48      4.02 o 
   1  10   9      319.52      306.15     22.97 o 
   2  10   9       85.90       93.22     11.00 o 
   3  10   9       19.79       19.44      4.79 o 
   4  10   9       28.40       37.38      5.42 o 
   5  10   9       89.87       92.14     10.21 o 
  -5  11   9       26.64       25.19      3.26 o 
  -4  11   9       38.47       48.60      4.03 o 
  -3  11   9       22.34       23.23      3.27 o 
  -2  11   9        0.48        0.07      2.09 o 
  -1  11   9       70.54       84.50      6.56 o 
   0  11   9      298.36      331.17     15.28 o 
   1  11   9      192.50      205.30     16.48 o 
   2  11   9       47.05       56.58      6.92 o 
   3  11   9       18.73       19.23      5.20 o 
  -2  12   9       21.32       28.78      4.54 o 
  -1  12   9        1.26       -0.04      3.12 o 
   0  12   9        5.88        7.21      5.87 o 
  -1 -12  10       18.38       32.25      8.59 o 
   0 -12  10       58.20       68.41     11.37 o 
  -5 -11  10       77.28      137.89     10.47 o 
  -4 -11  10        7.61       11.27      4.36 o 
  -3 -11  10       83.59      108.70      9.11 o 
  -2 -11  10        0.50        3.31      5.01 o 
  -1 -11  10        8.08       13.13      6.23 o 
   0 -11  10       21.78       31.27      8.06 o 
   1 -11  10       32.47       52.12      9.91 o 
   2 -11  10        1.86        7.93      6.04 o 
   3 -11  10       96.90      118.88      9.78 o 
  -6 -10  10       96.49      102.76      6.97 o 
  -5 -10  10       49.58       65.62      6.08 o 
  -4 -10  10        2.92        0.99      3.17 o 
  -3 -10  10        0.42       -3.25      2.87 o 
  -2 -10  10       50.88       57.52      6.50 o 
  -1 -10  10       33.60       41.10      8.19 o 
   0 -10  10      138.45      157.51     13.80 o 
   1 -10  10      177.78      175.34     14.58 o 
   2 -10  10       93.23      128.35      9.70 o 
   3 -10  10       68.37       93.17      5.15 o 
   4 -10  10       61.11       74.27      4.43 o 
   5 -10  10      113.79      121.51      5.73 o 
  -8  -9  10       19.95       17.49      5.02 o 
  -7  -9  10        3.87        3.88      2.88 o 
  -6  -9  10       50.54       56.39      5.26 o 
  -5  -9  10        0.46       -0.50      2.57 o 
  -4  -9  10        1.35        4.82      2.89 o 
  -3  -9  10        5.96        4.02      2.83 o 
  -2  -9  10      445.94      461.45     17.91 o 
  -1  -9  10      420.49      479.68     39.95 o 
   0  -9  10      161.37      149.01     14.04 o 
   1  -9  10     1112.94     1080.56     59.87 o 
   2  -9  10      115.68      132.88      5.42 o 
   3  -9  10      186.87      186.38      5.88 o 
   4  -9  10       28.83       29.69      2.91 o 
   5  -9  10        0.65       -1.16      1.84 o 
   6  -9  10       25.41       28.93      3.49 o 
  -9  -8  10       81.23       68.60      7.34 o 
  -8  -8  10        3.03       -0.37      2.84 o 
  -7  -8  10        4.51        1.97      2.74 o 
  -6  -8  10        1.93       -1.32      2.43 o 
  -5  -8  10        1.26       -1.51      2.31 o 
  -4  -8  10       84.29       92.34      6.35 o 
  -3  -8  10      103.62      113.60      6.86 o 
  -2  -8  10      103.62      112.81      6.41 o 
  -1  -8  10      521.37      568.33     20.32 o 
   0  -8  10     1918.60     1830.12     59.62 o 
   1  -8  10      113.02      115.38      4.53 o 
   2  -8  10       21.17       30.09      2.49 o 
   3  -8  10      308.68      327.34      8.00 o 
   4  -8  10        8.86        6.27      1.91 o 
   5  -8  10       88.05       96.74      4.79 o 
   6  -8  10       91.66      109.72      5.39 o 
   7  -8  10        2.17       -1.98      1.97 o 
  -9  -7  10       38.07       20.81      5.01 o 
  -8  -7  10        2.24       -2.40      2.52 o 
  -7  -7  10      142.15      127.10      6.78 o 
  -6  -7  10      102.89       96.77      5.98 o 
  -5  -7  10        6.09       10.28      2.81 o 
  -4  -7  10      405.80      363.92     12.09 o 
  -3  -7  10      239.70      261.73      9.60 o 
  -2  -7  10      453.38      404.87     12.71 o 
  -1  -7  10       13.52       19.23      2.54 o 
   0  -7  10     2044.03     1933.31     46.65 o 
   1  -7  10        5.43        2.88      1.33 o 
   2  -7  10       21.73       21.99      2.14 o 
   3  -7  10      359.92      364.39      8.40 o 
   4  -7  10      496.24      490.88     10.66 o 
   5  -7  10      440.64      404.53      9.51 o 
   6  -7  10      374.71      365.98      9.07 o 
   7  -7  10       10.57        8.96      2.32 o 
   8  -7  10       37.13       27.62      4.17 o 
 -10  -6  10       20.40       36.08      6.87 o 
  -9  -6  10       91.12       81.41      5.83 o 
  -8  -6  10       73.53       70.49      5.28 o 
  -7  -6  10       54.41       50.73      4.59 o 
  -6  -6  10       96.38      102.07      6.78 o 
  -5  -6  10      158.17      145.21     13.18 o 
  -4  -6  10      127.38      125.75      6.98 o 
  -3  -6  10       26.30       29.98      3.51 o 
  -2  -6  10      211.67      214.81      6.69 o 
  -1  -6  10        2.33        1.41      1.79 o 
   0  -6  10       75.40       63.37      2.71 o 
   1  -6  10      172.47      170.27      5.16 o 
   2  -6  10       17.16       12.49      1.72 o 
   3  -6  10       75.31       91.81      3.97 o 
   4  -6  10        1.42       -0.59      1.35 o 
   5  -6  10       73.98       69.17      3.77 o 
   6  -6  10        7.22       12.19      2.09 o 
   7  -6  10       31.82       38.86      3.97 o 
   8  -6  10       15.58       14.26      2.74 o 
 -10  -5  10        0.09       -3.26      4.23 o 
  -9  -5  10      185.57      143.18      7.95 o 
  -8  -5  10       23.50       20.98      3.28 o 
  -7  -5  10        2.19        4.40      2.36 o 
  -6  -5  10       71.62       79.10      5.48 o 
  -5  -5  10      449.09      394.70     11.57 o 
  -4  -5  10       15.80       16.53      3.67 o 
  -3  -5  10      380.59      373.51      9.63 o 
  -2  -5  10      196.81      180.59      6.63 o 
  -1  -5  10       73.35       89.43      3.71 o 
   0  -5  10        0.07        3.56      1.19 o 
   1  -5  10       48.76       62.49      3.86 o 
   2  -5  10       24.11       26.89      2.92 o 
   3  -5  10        0.13        1.36      1.55 o 
   4  -5  10      232.90      219.58      5.80 o 
   5  -5  10       23.72       18.47      2.13 o 
   6  -5  10        1.75        1.70      1.55 o 
   7  -5  10        1.28        3.32      1.86 o 
   8  -5  10        0.17        0.01      2.09 o 
   9  -5  10       91.11       85.45      5.67 o 
 -11  -4  10        1.65        0.58      6.05 o 
 -10  -4  10        2.02        1.80      4.22 o 
  -9  -4  10       13.75       17.81      3.68 o 
  -8  -4  10        0.39        3.99      2.86 o 
  -7  -4  10       13.43        9.39      3.17 o 
  -6  -4  10       67.99       73.21      5.52 o 
  -5  -4  10      117.08      116.41      6.58 o 
  -4  -4  10      268.37      243.39     10.32 o 
  -3  -4  10       14.62        9.18      5.00 o 
  -2  -4  10      285.87      273.77      8.10 o 
  -1  -4  10       13.68       14.39      1.47 o 
   0  -4  10      627.83      607.20     12.43 o 
   1  -4  10      253.44      288.16     10.20 o 
   2  -4  10       41.92       43.87      2.67 o 
   3  -4  10      206.80      208.99      6.70 o 
   4  -4  10       57.51       54.75      3.41 o 
   5  -4  10        0.16       -0.41      1.36 o 
   6  -4  10       33.32       28.04      2.65 o 
   7  -4  10       22.70       22.64      2.91 o 
   8  -4  10       11.05        4.90      3.95 o 
   9  -4  10       80.89       95.39      5.76 o 
 -11  -3  10       99.00      102.55      8.60 o 
 -10  -3  10      262.14      255.71     10.45 o 
  -9  -3  10      403.86      334.06     12.20 o 
  -8  -3  10       37.46       46.29      8.40 o 
  -7  -3  10      124.40      143.21     10.91 o 
  -6  -3  10       59.94       74.36      5.38 o 
  -5  -3  10       41.44       54.01      7.15 o 
  -4  -3  10        0.01        2.63      2.37 o 
  -3  -3  10       74.36       59.12      4.83 o 
  -2  -3  10      129.30      112.68      7.78 o 
  -1  -3  10      813.29      878.98     15.45 o 
   0  -3  10        2.93        3.58      1.01 o 
   1  -3  10      537.63      691.13     11.63 o 
   2  -3  10     1450.97     1399.18     23.83 o 
   3  -3  10       64.27       66.30      4.86 o 
   4  -3  10       39.27       49.37      2.99 o 
   5  -3  10       79.59       58.00      3.28 o 
   6  -3  10      331.91      302.93      8.94 o 
   7  -3  10        6.40       15.03      4.87 o 
   8  -3  10        0.35        0.33      1.90 o 
   9  -3  10        0.19       -0.03      2.03 o 
 -11  -2  10        8.75       19.24      4.92 o 
 -10  -2  10       10.26       38.90      4.33 o 
  -9  -2  10      102.00      108.78      6.50 o 
  -8  -2  10      780.93      712.63     21.30 o 
  -7  -2  10       60.32       75.15      5.36 o 
  -6  -2  10      266.83      299.95     13.40 o 
  -4  -2  10       58.69       61.63      8.90 o 
  -3  -2  10      315.63      261.21      9.47 o 
  -2  -2  10       22.41       38.96      5.49 o 
  -1  -2  10      940.45     1064.25     20.19 o 
   0  -2  10       35.66       44.38      2.39 o 
   1  -2  10      824.35      822.17     13.48 o 
   2  -2  10       57.74      246.27     13.30 o 
   3  -2  10       40.21       76.03      3.49 o 
   4  -2  10      129.15      189.46      5.34 o 
   5  -2  10       40.91       44.43      3.49 o 
   6  -2  10      163.29      153.67      5.76 o 
   7  -2  10       72.11       68.10      4.29 o 
   8  -2  10        6.90       13.71      2.83 o 
   9  -2  10       93.49      132.59      6.71 o 
  10  -2  10       21.82       31.17      3.49 o 
 -11  -1  10       67.63       60.27      4.54 o 
 -10  -1  10      282.60      328.33     11.65 o 
  -9  -1  10        2.61        2.96      2.53 o 
  -8  -1  10        0.23      139.05      6.75 o 
  -7  -1  10       30.08       45.86      4.17 o 
  -6  -1  10      603.99      650.48     19.41 o 
  -5  -1  10      952.83      883.65     22.21 o 
  -4  -1  10       91.60       79.87      4.65 o 
  -3  -1  10       52.84      120.00      6.41 o 
  -2  -1  10      388.02      399.31      9.68 o 
  -1  -1  10      204.97      243.81      5.85 o 
   0  -1  10      109.55      236.30      4.77 o 
   1  -1  10      293.51      248.38      6.00 o 
   2  -1  10      132.68      493.37      9.30 o 
   3  -1  10       44.08      141.62      3.73 o 
   4  -1  10        2.49        5.15      1.88 o 
   5  -1  10       15.00       13.48      3.15 o 
   6  -1  10       42.09       37.88      3.20 o 
   7  -1  10      114.78      132.10      5.43 o 
   8  -1  10      187.51      164.19      6.44 o 
   9  -1  10       13.21       43.55      3.69 o 
  10  -1  10       48.11       49.45      4.12 o 
 -11   0  10       62.98      110.65     12.08 o 
 -10   0  10        0.01       -2.06      2.88 o 
  -9   0  10       43.67       62.21      4.81 o 
  -8   0  10      125.16      129.98      7.24 o 
  -7   0  10       21.65       35.16      2.73 o 
  -6   0  10       67.80       77.37      3.89 o 
  -5   0  10        2.35        3.64      1.16 o 
  -4   0  10       58.94       54.43      3.49 o 
  -3   0  10       40.93       64.57      3.35 o 
  -2   0  10     1740.88     1958.64     40.29 o 
  -1   0  10        9.60       14.76      1.56 o 
   0   0  10       22.66       30.71      1.67 o 
   1   0  10        0.67        0.70      0.63 o 
   2   0  10       60.96       85.43      3.06 o 
   3   0  10       14.41       14.83      2.05 o 
   4   0  10     1282.27     1463.33     30.48 o 
   5   0  10      401.27      482.32     12.04 o 
   6   0  10      674.90      752.21     17.49 o 
   7   0  10        7.82       10.70      2.25 o 
   8   0  10        0.57        4.45      2.14 o 
   9   0  10       22.70       32.14      3.37 o 
  10   0  10      256.07      246.07      8.29 o 
 -11   1  10       19.10       28.41      5.16 o 
 -10   1  10      161.97      202.73     10.12 o 
  -9   1  10       20.90       18.13      4.22 o 
  -8   1  10      514.12      458.29     11.00 o 
  -7   1  10       88.59       77.86      4.05 o 
  -6   1  10      626.79      605.41     14.25 o 
  -5   1  10       29.94      132.88     10.08 o 
  -4   1  10        6.15       21.82      2.34 o 
  -3   1  10      255.12      242.91      6.76 o 
  -2   1  10      150.95      240.80      6.67 o 
  -1   1  10      347.59      354.00      8.80 o 
   0   1  10      409.13      469.33      8.91 o 
   1   1  10       12.22       73.03      3.30 o 
   2   1  10     1740.09     1472.29     21.51 o 
   3   1  10      324.25      331.86      7.47 o 
   4   1  10       16.65       19.06      1.94 o 
   5   1  10        0.65        3.61      1.76 o 
   6   1  10        5.15       12.38      2.27 o 
   7   1  10       42.27       58.68      4.59 o 
   8   1  10        2.97       47.53      3.87 o 
   9   1  10      116.58      124.11      6.19 o 
  10   1  10       54.56       61.73      5.24 o 
 -11   2  10       30.89       27.22      5.39 o 
 -10   2  10      118.87      128.87      8.95 o 
  -9   2  10       30.06       46.12      4.59 o 
  -8   2  10      171.21      310.47     11.57 o 
  -7   2  10       22.89       27.10      2.95 o 
  -6   2  10      564.74      506.66     12.43 o 
  -5   2  10        0.20       14.21      2.87 o 
  -4   2  10      119.31       65.45      7.65 o 
  -3   2  10       57.65      112.48      9.74 o 
  -2   2  10      313.18      289.86      7.72 o 
  -1   2  10      907.77     1013.61     22.16 o 
   0   2  10        2.72       11.91      1.40 o 
   1   2  10      279.15      453.25     17.80 o 
   2   2  10      914.83      778.96     12.87 o 
   3   2  10      145.67      158.47      4.14 o 
   4   2  10      460.17      400.99      9.14 o 
   5   2  10       53.59       55.22      3.19 o 
   6   2  10       69.65       96.64      7.29 o 
   7   2  10       12.73       26.40      4.54 o 
   8   2  10       61.11       56.21      4.13 o 
   9   2  10      330.81      323.38     10.90 o 
  10   2  10       36.44       36.17      4.30 o 
 -11   3  10       73.86       62.44      5.14 o 
 -10   3  10       49.80       81.86      5.35 o 
  -8   3  10      164.05      159.30      5.69 o 
  -7   3  10      186.91      211.99      6.74 o 
  -6   3  10       22.49       21.97      2.39 o 
  -5   3  10        2.21        9.75      2.18 o 
  -4   3  10       27.76       23.78      8.41 o 
  -3   3  10       66.50       67.81      4.00 o 
  -2   3  10      492.19      461.03     11.21 o 
  -1   3  10      817.40      893.06     17.38 o 
   0   3  10        6.87       16.68      1.53 o 
   1   3  10      720.31      274.99     14.91 o 
   2   3  10      645.05      873.18     14.36 o 
   3   3  10       52.03       59.83      3.15 o 
   4   3  10       29.80       34.92      2.90 o 
   5   3  10       55.95       35.30      2.71 o 
   6   3  10      221.24      248.45      6.90 o 
   7   3  10      346.27      311.34      9.29 o 
   8   3  10        3.66        7.70      2.36 o 
   9   3  10        2.21        1.38      2.50 o 
 -11   4  10       17.03       18.13      2.60 o 
 -10   4  10        5.72        1.71      1.50 o 
  -9   4  10        5.05        6.86      2.01 o 
  -8   4  10       70.80       71.81      3.83 o 
  -7   4  10       46.65       54.06      5.33 o 
  -6   4  10      109.49      104.11      4.71 o 
  -5   4  10       64.14       75.22      5.40 o 
  -4   4  10      104.13      117.32      5.97 o 
  -3   4  10     1039.21      916.72     20.01 o 
  -2   4  10        4.49        7.85      3.47 o 
  -1   4  10        2.91        4.48      1.90 o 
   0   4  10      208.30      275.00      8.29 o 
   1   4  10      757.20      711.09     14.87 o 
   2   4  10      103.58      101.55      3.74 o 
   3   4  10      147.44      181.24      6.55 o 
   4   4  10       12.83       20.45      2.24 o 
   5   4  10        2.94        2.90      2.44 o 
   6   4  10        8.85        6.66      2.26 o 
   7   4  10       74.12       58.57      4.31 o 
   8   4  10       14.94        9.81      2.97 o 
   9   4  10       54.19       45.16      4.61 o 
 -10   5  10       78.24       73.44      3.50 o 
  -9   5  10      135.37      132.50      4.55 o 
  -8   5  10        7.49        7.07      1.71 o 
  -7   5  10        9.19        9.75      1.72 o 
  -6   5  10        0.68       -1.76      1.20 o 
  -5   5  10      338.39      315.90      8.77 o 
  -4   5  10       65.38       59.15      3.05 o 
  -3   5  10      113.68      109.19      5.58 o 
  -2   5  10      266.85      250.70      7.59 o 
  -1   5  10      153.66       65.02      7.56 o 
   0   5  10       12.02        8.53      1.64 o 
   1   5  10       76.65       75.35      3.19 o 
   2   5  10       66.82       75.59      9.02 o 
   3   5  10       49.36       42.16      3.48 o 
   4   5  10      493.11      436.64     11.54 o 
   5   5  10       25.01       17.60      2.77 o 
   6   5  10       62.94       52.00      5.75 o 
   7   5  10        1.75        1.00      2.10 o 
   8   5  10        9.43       11.48      3.14 o 
   9   5  10       10.40        4.47      3.10 o 
 -10   6  10        8.38        9.46      2.10 o 
  -9   6  10       95.48       87.15      4.07 o 
  -8   6  10       45.26       32.06      3.29 o 
  -7   6  10      101.51      105.94      4.22 o 
  -6   6  10        0.27        0.16      1.40 o 
  -5   6  10      698.49      580.45     11.75 o 
  -4   6  10      298.11      289.15      6.96 o 
  -3   6  10      329.11      280.74      7.48 o 
  -2   6  10      449.95      379.17      9.14 o 
  -1   6  10       44.01       42.31      3.18 o 
   0   6  10       48.15       50.78      3.10 o 
   1   6  10      280.15      248.34      6.56 o 
   2   6  10      247.41      217.60     12.23 o 
   3   6  10       20.13       21.46      3.35 o 
   4   6  10      109.67      127.25     11.05 o 
   5   6  10       73.32       51.35      4.85 o 
   6   6  10       21.09       19.98      3.95 o 
   7   6  10       52.78       36.51      4.34 o 
   8   6  10        4.62        0.51      3.48 o 
  -9   7  10      226.91      222.65      7.29 o 
  -8   7  10        1.14        0.52      1.82 o 
  -7   7  10        9.76       10.03      2.26 o 
  -6   7  10        0.01       -0.71      1.67 o 
  -5   7  10        0.08        1.71      1.72 o 
  -4   7  10      293.74      242.90      7.12 o 
  -3   7  10       21.06       16.10      2.30 o 
  -2   7  10      314.03      290.61      7.79 o 
  -1   7  10      351.11      319.17      8.18 o 
   0   7  10      840.63      835.46     17.24 o 
   1   7  10      118.09      116.27      5.93 o 
   2   7  10       12.46        6.89      3.64 o 
   3   7  10       73.99       59.90      6.34 o 
   4   7  10        0.78        8.17      2.95 o 
   5   7  10      210.37      165.72     10.72 o 
   6   7  10      221.59      195.52      8.31 o 
   7   7  10       20.27       38.10      5.37 o 
   8   7  10      283.94      244.30     13.99 o 
  -9   8  10       36.99       36.69      3.62 o 
  -8   8  10       75.70       75.28      5.25 o 
  -7   8  10       72.10       84.64      5.82 o 
  -6   8  10       57.19       54.29      3.91 o 
  -5   8  10        3.24        2.45      1.92 o 
  -4   8  10       81.16       76.64      4.45 o 
  -3   8  10        6.54        5.60      1.91 o 
  -2   8  10       67.64       50.24      3.76 o 
  -1   8  10       60.44       54.77      3.70 o 
   0   8  10      512.34      436.09     11.78 o 
   1   8  10      294.08      297.52     13.33 o 
   2   8  10        0.13        3.35      3.25 o 
   3   8  10        3.19        5.12      3.28 o 
   4   8  10       13.84       11.89      3.63 o 
   5   8  10      118.92      136.44      8.47 o 
   6   8  10       29.11       27.65      4.17 o 
   7   8  10       60.69       55.37      6.51 o 
  -8   9  10       71.36       70.09      5.93 o 
  -7   9  10        2.00        5.01      2.32 o 
  -6   9  10      124.75      125.08      5.89 o 
  -5   9  10        4.90        2.23      2.08 o 
  -4   9  10       13.90        5.74      2.12 o 
  -3   9  10        0.31       -0.19      1.82 o 
  -2   9  10       30.84       15.27      2.79 o 
  -1   9  10      724.09      725.24     17.84 o 
   0   9  10      116.86      122.89      6.97 o 
   1   9  10      173.18      147.38      9.07 o 
   2   9  10      180.65      186.09     10.49 o 
   3   9  10      158.37      142.68      8.41 o 
   4   9  10       34.31       34.64      5.05 o 
   5   9  10        1.39        6.01      3.41 o 
   6   9  10        2.46       -4.28      3.96 o 
  -6  10  10      128.26      136.06      7.02 o 
  -5  10  10        0.02       -2.39      2.29 o 
  -4  10  10        0.53        1.65      2.26 o 
  -3  10  10       66.82       68.77      5.00 o 
  -2  10  10        1.24        7.21      2.48 o 
  -1  10  10        1.14        1.85      2.62 o 
   0  10  10      337.11      338.07     15.17 o 
   1  10  10       27.82       24.21      5.09 o 
   2  10  10        5.10       12.02      4.24 o 
   3  10  10      133.23      152.09     10.42 o 
   4  10  10       74.04       86.08      7.44 o 
   5  10  10       44.91       47.90     10.23 o 
  -5  11  10      125.39      177.63      7.85 o 
  -4  11  10       17.08       19.99      3.45 o 
  -3  11  10       76.68       90.10      5.24 o 
  -2  11  10       54.46       78.50      4.86 o 
  -1  11  10       26.60       32.90      6.29 o 
   0  11  10       95.01      110.28     10.29 o 
   1  11  10       13.58       13.47      4.73 o 
   2  11  10       12.68       11.59      5.38 o 
   3  11  10       43.97       40.45      6.39 o 
  -4 -11  11        7.69        9.25      9.43 o 
  -3 -11  11       42.85       69.67      7.54 o 
  -2 -11  11       21.89       31.03      8.02 o 
  -1 -11  11       78.90       62.29     10.06 o 
   0 -11  11       13.78       14.82      6.68 o 
   1 -11  11        1.44        7.42      6.12 o 
   2 -11  11        2.81        1.73      5.61 o 
   3 -11  11      132.41      154.47     10.46 o 
  -6 -10  11        4.73        7.73      4.36 o 
  -5 -10  11       56.93       55.30      5.62 o 
  -4 -10  11      100.70      131.11      9.85 o 
  -3 -10  11       28.15       24.25      5.15 o 
  -2 -10  11      420.88      450.81     19.14 o 
  -1 -10  11        6.56        1.21      4.65 o 
   0 -10  11        1.23        0.48      4.57 o 
   1 -10  11      138.36      130.75     14.38 o 
   2 -10  11      116.97      132.08      9.19 o 
   3 -10  11        4.74        3.91      2.88 o 
   4 -10  11      285.49      348.68      9.19 o 
  -7  -9  11       22.20       22.03      4.02 o 
  -6  -9  11        1.75       -1.70      2.90 o 
  -5  -9  11       24.60       15.85      3.78 o 
  -4  -9  11        0.10       -3.16      3.98 o 
  -3  -9  11        7.19        4.21      4.65 o 
  -2  -9  11        2.72        0.82      2.90 o 
  -1  -9  11       51.47       46.62      8.40 o 
   0  -9  11        0.61       -1.61      4.08 o 
   1  -9  11      112.37      125.63      9.39 o 
   2  -9  11       32.01       44.08      4.40 o 
   3  -9  11       10.92       11.42      2.40 o 
   4  -9  11       12.47       16.41      2.54 o 
   5  -9  11       14.58       15.93      2.57 o 
   6  -9  11        0.25       -1.68      2.05 o 
  -8  -8  11        5.08       -0.40      2.86 o 
  -7  -8  11        1.64        1.81      2.84 o 
  -6  -8  11      348.77      317.67     11.34 o 
  -5  -8  11       36.01       37.87      4.57 o 
  -4  -8  11      191.57      172.36      9.43 o 
  -3  -8  11      210.98      209.66     10.00 o 
  -2  -8  11      338.91      342.01     17.14 o 
  -1  -8  11      206.98      223.73     20.81 o 
   0  -8  11        2.49        2.05      4.19 o 
   1  -8  11      156.99      144.81      6.55 o 
   2  -8  11       24.13       29.62      2.59 o 
   3  -8  11        9.92        8.75      1.97 o 
   4  -8  11       20.24       15.99      2.33 o 
   5  -8  11      250.21      300.21      8.06 o 
   6  -8  11        0.12        1.94      2.07 o 
   7  -8  11      133.25      130.92      6.10 o 
  -9  -7  11      121.62      132.99      9.25 o 
  -8  -7  11      242.33      227.28      9.06 o 
  -7  -7  11       44.66       29.57      4.02 o 
  -6  -7  11       76.57       66.57      5.17 o 
  -5  -7  11        9.17        8.41      2.92 o 
  -4  -7  11      105.97      102.23      6.75 o 
  -3  -7  11        3.27        6.35      6.05 o 
  -2  -7  11      410.20      397.76     12.67 o 
  -1  -7  11      388.62      378.68     11.00 o 
   0  -7  11        0.11       -2.11      2.23 o 
   1  -7  11      325.72      295.03      7.75 o 
   2  -7  11        8.13        2.92      1.47 o 
   3  -7  11       40.26       39.67      2.90 o 
   4  -7  11        2.92        3.58      1.66 o 
   5  -7  11       41.26       48.31      3.42 o 
   6  -7  11       16.61       15.04      2.46 o 
   7  -7  11        4.68        4.83      2.09 o 
 -10  -6  11       59.80       75.89      9.11 o 
  -9  -6  11       58.32       52.97      5.83 o 
  -8  -6  11       75.81       62.96      5.18 o 
  -7  -6  11        0.41       -0.11      2.52 o 
  -6  -6  11        6.44        9.02      2.82 o 
  -5  -6  11       55.24       69.48      5.33 o 
  -4  -6  11      497.73      495.77     39.28 o 
  -3  -6  11      778.20      668.76     18.77 o 
  -2  -6  11      602.60      577.45     13.96 o 
  -1  -6  11     1941.44     1762.76     37.12 o 
   0  -6  11      170.20      146.19      6.01 o 
   1  -6  11      324.26      277.45      7.20 o 
   2  -6  11       24.09       33.38      2.74 o 
   3  -6  11       18.12       27.27      2.35 o 
   4  -6  11       36.97       38.64      2.83 o 
   5  -6  11       16.35       11.99      2.00 o 
   6  -6  11      144.49      137.28      7.67 o 
   7  -6  11       46.98       58.29      4.28 o 
   8  -6  11       86.71       80.12      5.64 o 
 -10  -5  11       10.75       14.06      5.61 o 
  -9  -5  11        8.75        8.29      3.47 o 
  -8  -5  11       70.07       60.61      5.70 o 
  -7  -5  11       48.27       49.98      5.12 o 
  -6  -5  11      209.18      184.96      8.14 o 
  -5  -5  11       31.47       27.86      4.68 o 
  -4  -5  11      292.52      234.62      8.67 o 
  -3  -5  11       61.15       58.93      3.64 o 
  -2  -5  11        0.00        1.33      1.65 o 
  -1  -5  11       57.24       63.38      3.52 o 
   0  -5  11        0.82        2.13      1.23 o 
   1  -5  11     1148.11      987.16     19.42 o 
   2  -5  11      146.25      170.96      5.24 o 
   3  -5  11      154.43      146.43      4.97 o 
   4  -5  11       67.54       74.62      3.97 o 
   5  -5  11      189.20      180.34     10.62 o 
   6  -5  11       29.19       20.64      2.60 o 
   7  -5  11        5.92        5.54      2.39 o 
   8  -5  11       79.73       67.69      5.01 o 
 -11  -4  11        9.33        9.12      6.62 o 
 -10  -4  11       53.80       51.60      5.83 o 
  -9  -4  11        0.71        2.05      3.13 o 
  -8  -4  11       65.86       48.92      5.70 o 
  -7  -4  11      108.35       89.91      6.33 o 
  -6  -4  11      103.30       86.38      8.25 o 
  -5  -4  11      302.03      279.37     16.90 o 
  -4  -4  11        0.71        8.85      5.37 o 
  -3  -4  11        7.00        7.83      4.53 o 
  -1  -4  11      256.99      260.34      7.18 o 
   0  -4  11        6.76       16.61      1.66 o 
   1  -4  11        0.06        0.80      0.82 o 
   2  -4  11       47.09       50.50      2.99 o 
   3  -4  11      355.28      282.22      9.28 o 
   4  -4  11      154.15      125.31      4.66 o 
   5  -4  11      143.15      107.38      4.45 o 
   6  -4  11      112.37       86.24      5.31 o 
   7  -4  11       80.23       78.09      5.01 o 
   8  -4  11       13.35        5.81      2.49 o 
   9  -4  11       10.32       13.06      3.00 o 
 -11  -3  11       40.82       34.39      9.71 o 
 -10  -3  11      102.89       90.76      6.73 o 
  -9  -3  11      178.04      145.08      7.79 o 
  -8  -3  11        4.65       10.11      3.27 o 
  -7  -3  11       14.29       19.21      3.54 o 
  -6  -3  11       61.19       63.83      7.14 o 
  -5  -3  11       70.39       70.81      5.75 o 
  -4  -3  11       67.33       76.63     11.02 o 
  -3  -3  11       13.39        1.28      1.16 o 
  -2  -3  11        7.02       24.66      5.25 o 
  -1  -3  11       13.40       23.20      1.76 o 
   0  -3  11        8.10       16.93      1.78 o 
   1  -3  11        4.42        5.68      0.99 o 
   2  -3  11      293.32      327.05      7.80 o 
   3  -3  11       41.00       32.59      2.49 o 
   4  -3  11       12.88       14.86      1.95 o 
   5  -3  11       72.65       68.43      3.66 o 
   6  -3  11       20.48       11.51      2.38 o 
   7  -3  11      131.45      108.12      5.52 o 
   8  -3  11      165.64      122.97      6.41 o 
   9  -3  11      155.77      147.54      6.66 o 
 -11  -2  11       67.06       59.92      5.59 o 
 -10  -2  11        7.83       11.72      4.40 o 
  -9  -2  11        4.37       15.33      3.57 o 
  -8  -2  11      163.27      268.67     10.70 o 
  -7  -2  11      158.86      147.95      8.72 o 
  -6  -2  11        7.32       18.33      3.58 o 
  -4  -2  11      389.71      156.54     10.77 o 
  -3  -2  11      266.94      287.27     26.62 o 
  -2  -2  11        7.75      104.94      8.24 o 
  -1  -2  11      535.88      739.51     14.68 o 
   0  -2  11      600.69      578.40     10.00 o 
   1  -2  11       77.27       73.56      3.15 o 
   2  -2  11       28.39       50.14      3.81 o 
   3  -2  11        3.49        2.65      1.04 o 
   4  -2  11        2.31       29.81      2.42 o 
   5  -2  11       52.29       59.33      3.93 o 
   6  -2  11      119.29      128.27      5.36 o 
   7  -2  11        6.49       10.00      2.24 o 
   8  -2  11       35.43       41.28      3.69 o 
   9  -2  11        1.83       18.17      2.80 o 
 -11  -1  11        0.20        2.92      2.81 o 
 -10  -1  11      132.28      151.20      9.27 o 
  -9  -1  11       76.51       83.66      5.79 o 
  -8  -1  11        2.06       41.32      4.57 o 
  -7  -1  11      233.48      216.28      8.81 o 
  -6  -1  11      187.22      248.43     10.44 o 
  -5  -1  11       34.69       51.18      5.95 o 
  -3  -1  11       21.87       75.60      6.48 o 
  -2  -1  11      166.39      148.68      4.99 o 
  -1  -1  11      147.54      155.59      4.53 o 
   0  -1  11      394.59      578.44      9.95 o 
   1  -1  11      354.36      325.69      6.75 o 
   2  -1  11      786.14      761.14     15.17 o 
   3  -1  11       43.47       91.26      3.30 o 
   4  -1  11       71.40      157.80      4.88 o 
   5  -1  11        5.91       54.04      4.23 o 
   6  -1  11       22.45      107.53      5.14 o 
   7  -1  11      276.11      211.14      7.91 o 
   8  -1  11      110.35       70.88      4.74 o 
   9  -1  11       90.85       85.98      5.20 o 
 -11   0  11       41.44       53.84      8.38 o 
 -10   0  11       86.93      104.66      5.65 o 
  -9   0  11        0.59        0.87      2.46 o 
  -8   0  11       80.36       86.31      5.01 o 
  -7   0  11        2.27        5.56      1.94 o 
  -6   0  11       82.56      106.74      4.63 o 
  -5   0  11        1.25        2.03      1.31 o 
  -3   0  11        2.41        7.45      1.68 o 
  -2   0  11      875.63     1006.30     21.83 o 
  -1   0  11        8.54       16.35      1.74 o 
   0   0  11       34.45       34.41      1.87 o 
   1   0  11       15.48       25.21      1.93 o 
   2   0  11       91.75       78.35      2.72 o 
   3   0  11       81.13      103.78      3.53 o 
   4   0  11     4082.55     4219.56     83.83 o 
   5   0  11      105.08      132.66      5.45 o 
   6   0  11       36.88       45.16      3.67 o 
   7   0  11      170.69      212.61      7.36 o 
   8   0  11      158.87      164.08      6.60 o 
   9   0  11        0.01       -2.24      2.07 o 
 -11   1  11       19.98       19.81      4.95 o 
 -10   1  11       41.24       81.41      4.80 o 
  -9   1  11       19.49       27.74      3.24 o 
  -8   1  11      135.11      116.54      5.10 o 
  -7   1  11       59.97      109.98      4.72 o 
  -6   1  11      514.04      450.51     11.37 o 
  -5   1  11       79.84       75.05      6.87 o 
  -4   1  11       15.96        7.50      3.00 o 
  -3   1  11      171.66      154.76      5.18 o 
  -2   1  11       20.11       73.04      3.55 o 
  -1   1  11      109.52      127.55      4.62 o 
   0   1  11      995.02     1017.26     17.81 o 
   1   1  11       84.51      153.74      4.09 o 
   2   1  11       61.93      286.57      5.72 o 
   3   1  11      222.49      204.52      5.38 o 
   4   1  11      355.50      321.07      7.83 o 
   5   1  11      231.66      204.97      6.86 o 
   6   1  11      362.25      336.73      9.67 o 
   7   1  11        9.03       61.60      4.28 o 
   8   1  11        1.80       27.20      3.29 o 
   9   1  11        5.10       30.88      3.99 o 
 -11   2  11        5.17        9.66      4.39 o 
 -10   2  11        7.16        5.99      4.06 o 
  -9   2  11        3.80        5.73      2.17 o 
  -8   2  11      817.96      684.47     16.39 o 
  -7   2  11       16.09       34.99      2.98 o 
  -6   2  11       79.63       71.49      4.01 o 
  -5   2  11        0.01       18.41      3.27 o 
  -3   2  11      141.91      209.35      6.38 o 
  -2   2  11      443.07      372.08     10.36 o 
  -1   2  11     1141.72     1133.49     24.40 o 
   0   2  11      443.26      485.49      9.40 o 
   1   2  11       16.49       29.32      1.78 o 
   2   2  11      115.64      113.63      3.21 o 
   3   2  11        2.30        5.96      1.59 o 
   4   2  11      171.40      149.97      4.91 o 
   5   2  11        4.63       19.66      2.15 o 
   6   2  11      123.06      142.26      5.78 o 
   7   2  11       57.52       54.81      4.15 o 
   8   2  11       93.67      104.14      5.80 o 
   9   2  11       91.80       91.57      5.43 o 
 -11   3  11        1.53        8.13      3.47 o 
 -10   3  11       46.70       43.73      3.55 o 
  -9   3  11       59.23      102.10      6.34 o 
  -8   3  11       14.80       19.33      2.56 o 
  -7   3  11       40.73       32.31      2.97 o 
  -6   3  11       16.18       28.51      2.76 o 
  -5   3  11        0.57       13.92      4.80 o 
  -4   3  11       80.21      104.85      9.33 o 
  -3   3  11        3.75       -0.24      1.47 o 
  -2   3  11      119.26      107.07      4.60 o 
  -1   3  11        0.01        1.62      1.32 o 
   0   3  11        0.00        0.95      0.97 o 
   1   3  11       23.39       14.73      2.04 o 
   2   3  11      427.21      436.23      9.54 o 
   3   3  11        0.40        7.98      1.73 o 
   4   3  11       11.92       13.69      2.08 o 
   5   3  11       27.94       30.12      3.06 o 
   6   3  11        0.50       -0.39      1.77 o 
   7   3  11       18.56       25.09      3.17 o 
   8   3  11       19.84       21.26      2.98 o 
   9   3  11      138.58      163.57      9.78 o 
 -11   4  11        0.45       -0.41      1.69 o 
 -10   4  11        1.07        4.44      1.68 o 
  -9   4  11       26.26       21.57      2.17 o 
  -8   4  11       10.92       10.78      2.20 o 
  -7   4  11       82.58       72.97      4.22 o 
  -6   4  11       56.40       52.20      3.57 o 
  -5   4  11     1396.84     1224.14     26.88 o 
  -4   4  11      393.35      355.08      8.41 o 
  -3   4  11      145.18      137.58      4.96 o 
  -2   4  11      103.94       85.08      9.10 o 
  -1   4  11      111.59      142.49      5.43 o 
   0   4  11       74.95       83.59      3.95 o 
   1   4  11        3.89        3.78      1.27 o 
   2   4  11       45.85       62.83      3.92 o 
   3   4  11       72.21       53.64      8.10 o 
   4   4  11       88.45       71.63      4.00 o 
   5   4  11       65.36       54.92      3.48 o 
   6   4  11        9.62       13.23      2.20 o 
   7   4  11      135.84      127.50      6.18 o 
   8   4  11        0.66        0.97      2.58 o 
   9   4  11       10.96       10.86      3.25 o 
 -10   5  11       52.31       53.46      3.23 o 
  -9   5  11       42.84       48.89      3.08 o 
  -8   5  11       30.00       19.07      2.19 o 
  -7   5  11        1.88        2.70      1.49 o 
  -6   5  11      375.06      305.70      7.25 o 
  -5   5  11      599.35      499.88     10.37 o 
  -4   5  11      283.10      266.69      7.06 o 
  -3   5  11        0.16        3.11      1.66 o 
  -2   5  11      121.99      104.84      4.17 o 
  -1   5  11       20.84       18.25      1.86 o 
   0   5  11        2.00        4.13      1.54 o 
   1   5  11       80.12       48.64      7.55 o 
   2   5  11       25.49       30.60      4.48 o 
   3   5  11      267.82      257.56      8.10 o 
   4   5  11      100.03       98.23      6.20 o 
   5   5  11      566.69      474.71     12.70 o 
   6   5  11       18.01       16.93      2.88 o 
   7   5  11        7.48        9.10      3.02 o 
   8   5  11        0.47        4.17      2.99 o 
 -10   6  11        1.05       -0.81      1.82 o 
  -9   6  11      114.44      107.05      4.47 o 
  -8   6  11        7.61        5.19      1.83 o 
  -7   6  11      109.04       96.75      4.14 o 
  -6   6  11      111.49      102.47      4.22 o 
  -5   6  11       34.97       40.61      3.99 o 
  -4   6  11     2022.45     1747.40     30.43 o 
  -3   6  11      315.22      282.84     11.67 o 
  -2   6  11      892.50      832.63     17.20 o 
  -1   6  11     3051.20     2676.92     49.27 o 
   0   6  11       11.26        9.95      1.91 o 
   1   6  11       76.92       78.54      3.74 o 
   2   6  11        8.98        2.05      3.05 o 
   3   6  11      289.97      276.74     10.19 o 
   4   6  11       30.99       35.81      4.19 o 
   5   6  11      123.69      102.38      6.79 o 
   6   6  11      260.72      237.71      9.80 o 
   7   6  11       11.90        8.23      3.02 o 
   8   6  11      107.03       93.46      7.99 o 
  -9   7  11       82.90       83.47      4.98 o 
  -8   7  11      332.80      302.63      8.80 o 
  -7   7  11      199.96      142.49      5.71 o 
  -6   7  11       96.06       79.71      4.56 o 
  -5   7  11       19.33       20.96      3.88 o 
  -4   7  11        0.56        2.75      1.76 o 
  -3   7  11      180.37      168.56      5.74 o 
  -2   7  11      270.64      282.04      8.47 o 
  -1   7  11      301.05      279.73      7.62 o 
   0   7  11     1034.97     1009.63     21.01 o 
   1   7  11      343.94      313.12     13.69 o 
   2   7  11       35.34       29.86      8.50 o 
   3   7  11        1.94        2.20      3.16 o 
   4   7  11      153.16      151.72      9.70 o 
   5   7  11       63.81       48.20      7.43 o 
   6   7  11       83.81       64.28      8.63 o 
   7   7  11       14.53       12.80      3.63 o 
  -8   8  11       26.50       27.56      3.22 o 
  -7   8  11        0.11       -2.18      1.85 o 
  -6   8  11       71.42       82.51      4.76 o 
  -5   8  11      116.31      118.09      5.45 o 
  -4   8  11       17.23       12.37      2.31 o 
  -3   8  11       47.47       50.61      3.64 o 
  -2   8  11      244.47      225.66      6.88 o 
  -1   8  11      318.36      311.07      8.39 o 
   0   8  11      613.24      590.54     14.93 o 
   1   8  11       60.18       75.42      8.49 o 
   2   8  11        3.53       -0.28      3.14 o 
   3   8  11       69.37       92.38      8.09 o 
   4   8  11        0.47       -0.71      3.95 o 
   5   8  11       19.10       18.87      4.35 o 
   6   8  11       69.17       63.85      6.79 o 
  -7   9  11        7.73        3.80      2.41 o 
  -6   9  11        7.68        5.96      2.44 o 
  -5   9  11       10.37        9.19      2.45 o 
  -4   9  11       23.37       31.71      4.58 o 
  -3   9  11       26.63       21.45      2.78 o 
  -2   9  11      119.31      123.32      6.47 o 
  -1   9  11        6.25        6.13      2.36 o 
   0   9  11       28.64       27.50      5.15 o 
   1   9  11      337.04      322.60     14.60 o 
   2   9  11       40.18       52.79      6.52 o 
   3   9  11       11.66       10.90      5.73 o 
   4   9  11       96.32      103.10      8.13 o 
   5   9  11       52.31       70.13      7.13 o 
  -6  10  11        5.01        1.63      2.64 o 
  -5  10  11      210.27      229.10      8.62 o 
  -4  10  11      114.35      115.24      6.49 o 
  -3  10  11        0.01       -0.69      2.37 o 
  -2  10  11      113.76      127.47     10.70 o 
  -1  10  11       33.63       26.10      4.12 o 
   0  10  11       37.12       27.35      5.20 o 
   1  10  11      315.35      328.54     26.14 o 
   2  10  11      324.35      318.40     15.02 o 
   3  10  11        3.98        4.55      4.32 o 
   4  10  11        0.13        2.35      3.44 o 
  -4  11  11        5.32       10.11      3.08 o 
  -3  11  11       12.11       19.37      3.47 o 
  -2  11  11      115.83      159.63      8.45 o 
  -1  11  11       81.18       94.48      8.87 o 
   0  11  11       54.77       71.01      7.88 o 
   1  11  11       32.33       56.40      7.19 o 
   2  11  11       23.76       35.29      6.18 o 
  -3 -11  12       29.21       20.81      7.18 o 
  -2 -11  12       70.70       86.47     11.79 o 
  -1 -11  12        8.38        4.04      5.54 o 
   0 -11  12       81.36       83.60     12.07 o 
   1 -11  12       49.88       46.18      9.69 o 
   2 -11  12       13.97       10.37      6.86 o 
  -6 -10  12       38.87       46.97      5.75 o 
  -5 -10  12      102.70      104.86     12.01 o 
  -4 -10  12       96.65      107.14      9.67 o 
  -3 -10  12       21.22       14.25      4.24 o 
  -2 -10  12      151.81      140.46     13.02 o 
  -1 -10  12        2.92        2.03      4.79 o 
   0 -10  12       11.17       10.74      5.74 o 
   1 -10  12        0.00        2.34      5.03 o 
   2 -10  12       17.17       15.83      4.47 o 
   3 -10  12       42.55       62.25      7.05 o 
   4 -10  12       93.20      117.48      6.78 o 
  -7  -9  12       90.44       78.72      9.65 o 
  -6  -9  12        9.29       11.97      3.77 o 
  -5  -9  12       21.11       16.72      6.68 o 
  -4  -9  12        4.91        2.07      3.09 o 
  -3  -9  12      190.33      186.80     16.46 o 
  -2  -9  12        6.17       -1.02      2.90 o 
  -1  -9  12       51.84       53.85      8.98 o 
   0  -9  12       13.83       21.51      6.64 o 
   1  -9  12        7.45        2.45      3.09 o 
   2  -9  12      257.38      279.12     12.97 o 
   3  -9  12      108.85      109.41      6.06 o 
   4  -9  12       20.79       18.20      2.66 o 
   5  -9  12       13.42       18.74      2.84 o 
  -8  -8  12        0.61       -3.48      2.91 o 
  -7  -8  12       14.67       10.25      3.42 o 
  -6  -8  12        0.75        0.18      2.82 o 
  -5  -8  12       82.44       71.35      6.00 o 
  -4  -8  12        2.08        3.43      2.76 o 
  -3  -8  12        1.84        5.38      2.81 o 
  -2  -8  12       27.70       31.28      4.81 o 
  -1  -8  12        4.45       12.61      5.34 o 
   0  -8  12       39.08       33.12      4.71 o 
   1  -8  12        8.61        9.06      3.33 o 
   2  -8  12      258.93      246.19     11.87 o 
   3  -8  12       93.86      102.61      4.70 o 
   4  -8  12      154.12      158.49      5.48 o 
   5  -8  12       99.44      115.47      5.32 o 
   6  -8  12       24.83       28.96      3.14 o 
  -9  -7  12        8.21       10.24      4.26 o 
  -8  -7  12        1.16        1.14      2.95 o 
  -7  -7  12       39.99       54.35      4.96 o 
  -6  -7  12       75.70       52.50      5.17 o 
  -5  -7  12       59.94       38.06      4.42 o 
  -4  -7  12       10.99       17.54      3.44 o 
  -3  -7  12      134.90      130.22      7.85 o 
  -2  -7  12      427.68      409.43     13.17 o 
  -1  -7  12      550.80      469.14     20.97 o 
   0  -7  12        3.29        5.74      2.88 o 
   1  -7  12        1.86        0.34      2.04 o 
   2  -7  12        2.58        1.70      1.66 o 
   3  -7  12       56.46       68.37      4.49 o 
   4  -7  12       11.30       11.62      2.37 o 
   5  -7  12       15.85       12.78      2.47 o 
   6  -7  12       81.85       65.23      4.48 o 
   7  -7  12       31.44       46.40      4.49 o 
  -9  -6  12      171.40      146.75      8.64 o 
  -8  -6  12      195.45      180.06      9.24 o 
  -7  -6  12       40.58       31.11      4.82 o 
  -6  -6  12      170.17      159.88     13.01 o 
  -5  -6  12      210.01      139.67      6.93 o 
  -4  -6  12        7.83       14.65      5.24 o 
  -3  -6  12      135.68      139.00     18.85 o 
  -2  -6  12      522.07      460.44     13.67 o 
  -1  -6  12        4.82        4.38      2.44 o 
   0  -6  12      222.36      195.32      8.55 o 
   1  -6  12      338.78      271.92      7.24 o 
   2  -6  12        9.59        4.97      1.67 o 
   3  -6  12       10.30       19.18      2.40 o 
   4  -6  12      137.03      122.65      5.02 o 
   5  -6  12       48.82       46.57      3.57 o 
   6  -6  12       46.04       45.46      3.70 o 
   7  -6  12       71.93       70.42      5.80 o 
   8  -6  12       47.29       60.23      5.08 o 
 -10  -5  12        0.32       -1.48      3.38 o 
  -9  -5  12        3.35       -4.46      3.00 o 
  -8  -5  12       27.17       20.30      4.34 o 
  -7  -5  12       82.79       71.30      6.08 o 
  -6  -5  12       55.17       52.28      7.23 o 
  -5  -5  12      241.53      252.57     30.78 o 
  -4  -5  12      164.55      166.54      8.90 o 
  -3  -5  12        3.31        7.06      2.28 o 
  -2  -5  12       18.73       17.63      3.50 o 
  -1  -5  12     1430.04     1273.39     27.26 o 
   0  -5  12       39.65       30.46      2.75 o 
   1  -5  12        1.51        4.53      1.53 o 
   2  -5  12        8.78        5.54      1.70 o 
   3  -5  12        0.88        0.24      1.50 o 
   4  -5  12      109.91       95.02      4.60 o 
   5  -5  12       47.15       26.09      2.76 o 
   6  -5  12       63.26       52.37      4.28 o 
   7  -5  12        2.78        0.74      2.17 o 
   8  -5  12       11.63       11.23      2.85 o 
 -10  -4  12      145.98      145.01      8.74 o 
  -9  -4  12       53.40       58.47      5.87 o 
  -8  -4  12       77.89       61.55      5.72 o 
  -7  -4  12      321.12      289.31     21.89 o 
  -6  -4  12       39.95       36.89      7.06 o 
  -5  -4  12      623.00      561.99     20.01 o 
  -4  -4  12       29.19       35.22      4.50 o 
  -3  -4  12       15.09       14.06      2.57 o 
  -2  -4  12      145.10      143.73      9.14 o 
  -1  -4  12       26.83       26.66      2.48 o 
   0  -4  12        3.71        7.08      1.29 o 
   1  -4  12       17.02       18.54      2.03 o 
   2  -4  12       16.83       22.44      2.26 o 
   3  -4  12       26.47       10.31      1.91 o 
   4  -4  12       39.99       41.00      3.04 o 
   5  -4  12        3.46        0.52      1.56 o 
   6  -4  12       78.98       68.16      4.61 o 
   7  -4  12       34.80       29.49      4.81 o 
   8  -4  12       10.75        6.96      2.64 o 
 -11  -3  12        0.77        8.84      5.22 o 
 -10  -3  12      118.33      113.22      7.71 o 
  -9  -3  12       95.61       70.20      6.00 o 
  -8  -3  12        3.73        5.40      3.04 o 
  -7  -3  12      204.18      221.05     28.52 o 
  -6  -3  12       48.56       43.68      5.01 o 
  -5  -3  12      154.48      123.41      7.35 o 
  -4  -3  12        6.02        1.59      4.51 o 
  -3  -3  12      102.46       92.79      9.20 o 
  -2  -3  12      269.71      296.69     18.26 o 
  -1  -3  12      342.94      351.20      8.15 o 
   0  -3  12       21.90       26.60      1.97 o 
   1  -3  12        7.12        5.54      1.19 o 
   2  -3  12      542.98      498.22     12.15 o 
   3  -3  12      329.18      322.16      8.51 o 
   4  -3  12       23.39       32.94      2.78 o 
   5  -3  12      109.94       96.02      4.42 o 
   6  -3  12      111.37      115.51      5.61 o 
   7  -3  12       41.80       42.76      3.81 o 
   8  -3  12       21.97       28.98      3.44 o 
   9  -3  12       27.46       31.45      7.09 o 
 -11  -2  12        8.11        5.71      3.74 o 
 -10  -2  12      146.69      181.18      8.83 o 
  -9  -2  12       89.32       86.46      6.26 o 
  -8  -2  12        0.18        1.86      2.91 o 
  -7  -2  12      150.15      162.13      8.50 o 
  -6  -2  12      759.01      722.83     24.15 o 
  -5  -2  12      715.61      717.21     32.99 o 
  -4  -2  12      464.00      500.76     38.00 o 
  -3  -2  12       60.19       69.02      4.31 o 
  -2  -2  12      389.22      338.72      7.87 o 
  -1  -2  12      239.18      380.24     10.07 o 
   0  -2  12      326.94      333.90      7.05 o 
   1  -2  12      178.13      216.20      6.18 o 
   2  -2  12       33.14       70.99      7.53 o 
   3  -2  12       49.95       89.45      5.84 o 
   4  -2  12       22.90      164.95      7.79 o 
   5  -2  12       82.52       86.33      4.84 o 
   6  -2  12        5.16       17.04      3.80 o 
   7  -2  12       25.09       28.40      3.63 o 
   8  -2  12        0.23        1.62      2.14 o 
   9  -2  12       63.91       61.87      4.90 o 
 -11  -1  12      383.06      370.07     15.47 o 
 -10  -1  12       86.66      109.41      6.20 o 
  -9  -1  12       46.05       47.82      4.30 o 
  -8  -1  12       20.77       16.05      3.10 o 
  -7  -1  12      262.72      246.33      9.03 o 
  -6  -1  12      735.33      824.88     22.21 o 
  -5  -1  12      101.65       71.41      5.69 o 
  -4  -1  12        0.36        1.19      1.26 o 
  -3  -1  12      269.51      313.56      8.40 o 
  -2  -1  12     1088.15     1184.79     25.47 o 
  -1  -1  12      270.67      251.21      6.31 o 
   0  -1  12      249.41      335.12      6.55 o 
   1  -1  12      217.86      288.76      5.90 o 
   2  -1  12      377.60      316.87      7.39 o 
   3  -1  12       96.44      106.46      4.01 o 
   4  -1  12       63.50       89.05      3.74 o 
   5  -1  12       53.60       61.94      4.10 o 
   6  -1  12       39.44      201.84      7.05 o 
   7  -1  12        7.38        9.17      2.46 o 
   8  -1  12      164.22      168.13      6.98 o 
   9  -1  12      122.52      133.53      6.69 o 
 -11   0  12       21.19       22.59      5.77 o 
 -10   0  12      309.63      402.19     12.99 o 
  -9   0  12        3.49        6.32      3.95 o 
  -8   0  12       23.32       25.22      3.37 o 
  -7   0  12       43.73       51.34      4.25 o 
  -6   0  12      170.99      192.96      6.40 o 
  -5   0  12       36.16       61.98      4.29 o 
  -4   0  12       25.97       38.07      8.02 o 
  -3   0  12       62.05       73.16      3.86 o 
  -2   0  12      130.10      150.06      5.62 o 
  -1   0  12      167.04      185.07      5.18 o 
   0   0  12      614.89      660.97     11.33 o 
   1   0  12       28.58       38.02      2.21 o 
   2   0  12      202.40      210.58      5.63 o 
   3   0  12       37.66       55.83      4.70 o 
   4   0  12      662.78      678.35     16.07 o 
   5   0  12       22.10       28.25      2.96 o 
   6   0  12      306.21      270.43      8.51 o 
   7   0  12      178.87      188.87      7.07 o 
   8   0  12        2.83        1.25      2.29 o 
   9   0  12       12.94        9.15      2.77 o 
 -11   1  12      114.26      169.08      7.49 o 
 -10   1  12       28.07       49.91      4.27 o 
  -9   1  12        0.57       11.82      3.67 o 
  -8   1  12        6.64        7.68      2.17 o 
  -7   1  12       44.40      104.70      5.84 o 
  -6   1  12      812.11      920.68     20.84 o 
  -5   1  12       38.65       43.80      3.26 o 
  -4   1  12       17.66       21.04      2.84 o 
  -3   1  12      400.70      425.33     10.71 o 
  -2   1  12     1387.75     1352.92     28.90 o 
  -1   1  12      107.70      156.45      6.83 o 
   0   1  12      315.12      364.50      7.57 o 
   1   1  12      347.95      415.81      8.42 o 
   2   1  12        0.46      107.77      3.51 o 
   3   1  12       28.18       58.35      3.22 o 
   4   1  12      175.11      174.92      5.40 o 
   5   1  12       69.38       74.70      5.02 o 
   6   1  12      780.81      629.57     15.62 o 
   7   1  12       48.48       30.07      4.03 o 
   8   1  12       54.15       88.80      5.45 o 
   9   1  12       82.56       84.14      6.01 o 
 -11   2  12        4.63        5.13      3.46 o 
 -10   2  12       99.76      145.27      6.83 o 
  -9   2  12      125.76      139.38      5.72 o 
  -8   2  12       25.72       25.63      3.93 o 
  -7   2  12       20.43       50.00      3.39 o 
  -6   2  12      759.95      710.79     16.71 o 
  -5   2  12      955.75      984.56     22.04 o 
  -3   2  12       99.48      103.86      4.54 o 
  -2   2  12       19.30      125.56      9.56 o 
  -1   2  12      643.92      666.04     15.43 o 
   0   2  12      328.54      331.34      8.83 o 
   1   2  12      315.30      279.69      5.61 o 
   2   2  12      183.39      200.48      5.46 o 
   3   2  12      220.69      225.73      6.28 o 
   4   2  12      561.37      519.34     11.57 o 
   5   2  12       82.20       82.32      4.97 o 
   6   2  12       60.00       59.70      5.01 o 
   7   2  12        2.87        5.75      2.28 o 
   8   2  12       22.96       16.88      3.12 o 
   9   2  12       11.12       16.73      3.50 o 
 -11   3  12      112.69      101.62      5.52 o 
 -10   3  12       15.19       25.23      2.92 o 
  -9   3  12        0.70        9.97      2.34 o 
  -8   3  12       17.87       26.85      2.94 o 
  -7   3  12      484.63      430.89     11.44 o 
  -6   3  12        3.19        4.55      1.93 o 
  -5   3  12        0.07       24.60      6.85 o 
  -4   3  12      204.12      179.74      7.80 o 
  -3   3  12      179.89      155.53      5.54 o 
  -2   3  12      529.23      483.15     12.02 o 
  -1   3  12      153.45      194.76      5.54 o 
   0   3  12        3.08        4.62      1.45 o 
   1   3  12        6.42        2.02      0.96 o 
   2   3  12      251.11      325.00     10.01 o 
   3   3  12      221.80      250.35      6.80 o 
   4   3  12       47.22       51.72      3.34 o 
   5   3  12       34.59       33.68      3.46 o 
   6   3  12       95.02       82.75      5.14 o 
   7   3  12       46.88       55.03      5.61 o 
   8   3  12       57.08       54.41      4.58 o 
   9   3  12        0.92        9.43      3.17 o 
 -10   4  12        9.58       11.96      2.97 o 
  -9   4  12        0.69        4.25      2.22 o 
  -8   4  12       49.04       45.23      3.66 o 
  -7   4  12      346.64      319.40      9.33 o 
  -6   4  12        2.22        1.69      1.93 o 
  -5   4  12      292.76      298.69     15.90 o 
  -4   4  12       10.09       13.35      1.97 o 
  -3   4  12       14.89       11.40      1.99 o 
  -2   4  12        2.52        5.58      1.82 o 
  -1   4  12      107.79       97.48      4.12 o 
   0   4  12       87.45       81.60      4.27 o 
   1   4  12       10.33       10.50      2.10 o 
   2   4  12        7.70       11.57      2.25 o 
   3   4  12        3.48        9.25      2.31 o 
   4   4  12       13.09       21.32      2.50 o 
   5   4  12       21.29       15.65      2.41 o 
   6   4  12      192.50      147.14      6.33 o 
   7   4  12       10.29       17.55      3.08 o 
   8   4  12        0.58        1.02      2.66 o 
 -10   5  12       58.94       76.41      3.86 o 
  -9   5  12       12.17       12.08      2.10 o 
  -8   5  12      101.79       96.35      4.20 o 
  -7   5  12       75.55       62.07      3.38 o 
  -6   5  12      136.03      131.93      4.50 o 
  -5   5  12      550.00      470.34     10.85 o 
  -4   5  12       68.38       82.24      4.10 o 
  -3   5  12       58.26       62.40      3.56 o 
  -2   5  12        0.48        1.14      1.54 o 
  -1   5  12      880.83      801.18     23.38 o 
   0   5  12       32.58       33.78      2.66 o 
   1   5  12      214.45      158.29      5.07 o 
   2   5  12        2.00        0.29      2.98 o 
   3   5  12        2.02       -0.02      1.97 o 
   4   5  12       43.29       36.80      3.51 o 
   5   5  12      116.19       91.02      5.35 o 
   6   5  12       29.46       23.90      3.25 o 
   7   5  12       15.80       11.61      3.59 o 
   8   5  12      124.24      108.80      7.09 o 
  -9   6  12      193.45      180.58      5.79 o 
  -8   6  12      164.60      148.92      5.14 o 
  -7   6  12       65.14       51.18      3.31 o 
  -6   6  12      160.78      167.43      5.26 o 
  -5   6  12       75.01       55.58      3.30 o 
  -4   6  12      250.48      259.91      6.73 o 
  -3   6  12      957.20      832.19     15.88 o 
  -2   6  12      208.21      207.29      6.34 o 
  -1   6  12      116.61      129.84      4.99 o 
   0   6  12       14.18       20.10      2.31 o 
   1   6  12      381.38      318.58     13.61 o 
   2   6  12        6.57       15.84      3.95 o 
   3   6  12        1.71       -6.21      3.55 o 
   4   6  12      107.98      102.03      8.45 o 
   5   6  12       44.95       36.92      6.56 o 
   6   6  12        0.05        0.48      2.95 o 
   7   6  12       13.12       27.57      5.05 o 
  -9   7  12        0.84        1.13      2.21 o 
  -8   7  12       11.95       11.50      2.61 o 
  -7   7  12       25.27       20.86      2.47 o 
  -6   7  12       80.14       79.83      4.68 o 
  -5   7  12       69.69       67.48      4.21 o 
  -4   7  12       73.29       66.65      4.13 o 
  -3   7  12       13.50       13.54      2.26 o 
  -2   7  12      383.55      345.60      9.04 o 
  -1   7  12      514.45      419.53     10.23 o 
   0   7  12      150.76      156.76      5.42 o 
   1   7  12       26.12       24.08      4.71 o 
   2   7  12        3.11        5.60      3.48 o 
   3   7  12        1.42        4.45      9.12 o 
   4   7  12       11.48       11.31      4.09 o 
   5   7  12       19.60       19.00      4.83 o 
   6   7  12        0.00       -0.14      2.78 o 
   7   7  12      135.64      128.42      8.07 o 
  -8   8  12        0.40       -2.10      2.01 o 
  -7   8  12       31.89       30.27      3.36 o 
  -6   8  12       86.20       74.77      4.65 o 
  -5   8  12      165.86      152.69      5.88 o 
  -4   8  12      176.28      167.91      6.08 o 
  -3   8  12      156.01      128.80      5.31 o 
  -2   8  12      244.14      236.83      9.54 o 
  -1   8  12      228.88      242.17      7.22 o 
   0   8  12       17.27       19.32      4.18 o 
   1   8  12       54.48       58.11      6.59 o 
   2   8  12       28.58       20.49      5.16 o 
   3   8  12        1.23        1.85      4.67 o 
   4   8  12      260.30      226.89     12.16 o 
   5   8  12       29.45       26.66      7.01 o 
   6   8  12        4.17        6.76      3.86 o 
  -7   9  12      106.72      111.05      5.94 o 
  -6   9  12       12.97       17.17      2.85 o 
  -5   9  12        3.94        5.35      2.23 o 
  -4   9  12        1.68        2.19      1.98 o 
  -3   9  12        5.84        2.65      2.05 o 
  -2   9  12       18.21       16.39      2.65 o 
  -1   9  12        0.43        0.11      2.10 o 
   0   9  12        2.86        5.80      3.76 o 
   1   9  12       30.55       27.51      5.26 o 
   2   9  12      436.72      430.02     29.02 o 
   3   9  12        0.97        0.24      3.89 o 
   4   9  12        2.00        1.45      3.40 o 
   5   9  12        4.99        7.33      4.06 o 
  -5  10  12        4.74        5.93      2.63 o 
  -4  10  12      128.16      151.31      7.23 o 
  -3  10  12       26.92       28.63      3.68 o 
  -2  10  12       19.28       14.12      3.11 o 
  -1  10  12        4.19       -1.89      3.45 o 
   0  10  12       25.15       14.85      4.66 o 
   1  10  12       25.18       23.03      5.26 o 
   2  10  12       33.91       36.46      6.16 o 
   3  10  12       91.64      120.14     10.12 o 
  -3  11  12        2.56       -1.00      2.52 o 
  -2  11  12        9.26        6.76      3.48 o 
  -1  11  12        2.76        1.02      4.12 o 
   0  11  12       37.73       22.28      5.39 o 
   1  11  12       27.54       29.37      6.65 o 
  -2 -11  13        9.35       15.88      6.82 o 
  -1 -11  13       49.25       71.73     11.30 o 
   0 -11  13        4.39        1.21      5.38 o 
  -5 -10  13        0.04        1.01      3.68 o 
  -4 -10  13      127.63      139.68     12.86 o 
  -3 -10  13        4.89        4.08      5.31 o 
  -2 -10  13        0.01        3.40      4.91 o 
  -1 -10  13       25.11       15.48      6.25 o 
   0 -10  13       52.69       44.18      8.95 o 
   1 -10  13       34.34       41.77      8.87 o 
   2 -10  13       29.25       39.26      7.29 o 
   3 -10  13       20.53       23.11      5.10 o 
  -7  -9  13       47.63       58.39     10.42 o 
  -6  -9  13       76.04       85.44      6.92 o 
  -5  -9  13      142.55      140.70     12.73 o 
  -4  -9  13      140.25      154.16     12.77 o 
  -3  -9  13       15.63       15.51      4.49 o 
  -2  -9  13      165.18      163.90     13.94 o 
  -1  -9  13       98.49      103.51     12.34 o 
   0  -9  13       46.29       51.98      9.13 o 
   1  -9  13        0.97        2.93      3.21 o 
   2  -9  13       81.19       80.19      7.56 o 
   3  -9  13      351.02      363.51     12.84 o 
   4  -9  13       40.55       49.04      4.66 o 
   5  -9  13       21.25        9.72      2.92 o 
  -8  -8  13       35.31       42.33      6.90 o 
  -7  -8  13        6.08        0.28      3.03 o 
  -6  -8  13       31.88       36.95      5.78 o 
  -5  -8  13       87.75       98.52      6.94 o 
  -4  -8  13       24.69       25.88      4.12 o 
  -3  -8  13       96.49      111.18      8.12 o 
  -2  -8  13       89.97       88.98      9.19 o 
  -1  -8  13      111.10      108.10     12.14 o 
   0  -8  13       15.24       12.78      3.69 o 
   1  -8  13        3.74        1.52      2.96 o 
   2  -8  13      105.28       96.24      7.48 o 
   3  -8  13       69.32       81.07      5.28 o 
   4  -8  13       79.93       76.84      4.76 o 
   5  -8  13       80.18       92.89      5.38 o 
   6  -8  13        0.24       -2.40      2.25 o 
  -8  -7  13       11.24        9.03      4.15 o 
  -7  -7  13      161.16      163.48     21.77 o 
  -6  -7  13      291.66      288.12     24.52 o 
  -5  -7  13       61.57       34.85      4.40 o 
  -4  -7  13      153.63      137.78      7.05 o 
  -3  -7  13       55.32       36.41      5.30 o 
  -2  -7  13       83.37       71.44      6.92 o 
  -1  -7  13       19.43       19.41      5.36 o 
   0  -7  13       23.93       14.60      5.81 o 
   1  -7  13      133.25      139.07      7.63 o 
   2  -7  13      110.38       91.87      6.01 o 
   3  -7  13       32.59       35.11      3.34 o 
   4  -7  13        0.01        0.92      1.90 o 
   5  -7  13       58.91       59.21      4.24 o 
   6  -7  13      133.85      132.80      6.62 o 
  -9  -6  13        8.85       13.68      4.55 o 
  -8  -6  13      261.66      214.48     10.40 o 
  -7  -6  13      532.90      450.16     26.56 o 
  -6  -6  13        3.05        5.95      6.81 o 
  -5  -6  13      323.44      263.75     12.15 o 
  -4  -6  13       19.42       19.11      4.34 o 
  -3  -6  13      515.47      486.40     47.64 o 
  -2  -6  13        5.09        1.63      2.24 o 
  -1  -6  13      680.85      593.42     16.88 o 
   0  -6  13        1.89        3.73      2.40 o 
   1  -6  13       12.75        5.55      2.29 o 
   2  -6  13        4.54        7.28      1.92 o 
   3  -6  13        0.37       -1.09      1.58 o 
   4  -6  13       15.35        9.49      2.16 o 
   5  -6  13       66.76       60.35      4.12 o 
   6  -6  13       36.18       20.53      3.25 o 
   7  -6  13       22.28       22.14      4.31 o 
 -10  -5  13        0.15       -1.05      3.64 o 
  -9  -5  13       18.99        3.60      3.65 o 
  -8  -5  13      108.47      101.82      7.46 o 
  -7  -5  13      101.89       95.75      7.87 o 
  -6  -5  13      387.69      357.46     17.46 o 
  -5  -5  13     1475.33     1334.32     45.64 o 
  -4  -5  13        3.18       -0.03      5.11 o 
  -3  -5  13      170.68      172.00      7.07 o 
  -2  -5  13        5.23        7.12      2.52 o 
  -1  -5  13       30.02       32.04      6.99 o 
   0  -5  13       60.82       69.77      5.42 o 
   1  -5  13       23.08       22.13      2.56 o 
   2  -5  13       76.25       90.02      5.59 o 
   3  -5  13      265.84      197.24      6.19 o 
   4  -5  13      161.92      142.22      5.30 o 
   5  -5  13        9.98       10.52      2.27 o 
   6  -5  13        9.30        3.44      2.24 o 
   7  -5  13        0.96        2.25      2.52 o 
   8  -5  13        4.88        8.44      4.12 o 
 -10  -4  13        1.13       -5.06      3.43 o 
  -9  -4  13       20.52       19.58      4.36 o 
  -8  -4  13       37.27       52.18      5.62 o 
  -7  -4  13      205.05      178.79     15.81 o 
  -6  -4  13      312.29      298.62     29.59 o 
  -5  -4  13        1.01        3.87      5.05 o 
  -4  -4  13      161.92      137.31      8.15 o 
  -3  -4  13      159.75      150.03      7.53 o 
  -2  -4  13     1518.19     1400.73     34.79 o 
  -1  -4  13      379.09      344.75      8.27 o 
   0  -4  13      279.75      280.79      7.11 o 
   1  -4  13       71.61       67.70      3.58 o 
   2  -4  13        1.22        3.04      1.54 o 
   3  -4  13      182.29      152.37      5.21 o 
   4  -4  13       30.05       25.64      2.59 o 
   5  -4  13        7.65        3.87      1.78 o 
   6  -4  13       71.70       47.09      4.24 o 
   7  -4  13       22.19       17.41      2.99 o 
   8  -4  13       12.52       16.73      3.73 o 
 -10  -3  13       14.36        5.75      3.56 o 
  -9  -3  13      175.23      167.42      9.25 o 
  -8  -3  13       13.23       13.25      3.96 o 
  -7  -3  13       20.30       32.67      4.72 o 
  -6  -3  13        1.10        4.68      2.96 o 
  -5  -3  13      158.35      133.20     13.81 o 
  -4  -3  13      403.53      398.95     26.30 o 
  -3  -3  13      442.27      381.15     14.76 o 
  -2  -3  13      880.81      765.29     15.55 o 
  -1  -3  13       23.52       29.80      7.52 o 
   0  -3  13      517.34      470.50     10.38 o 
   1  -3  13      183.24      178.15      4.83 o 
   2  -3  13       61.64       42.56      2.89 o 
   3  -3  13        4.94        8.48      1.76 o 
   4  -3  13        3.97       10.91      1.91 o 
   5  -3  13       11.27       10.18      2.30 o 
   6  -3  13      172.28      154.56      6.51 o 
   7  -3  13        1.10        2.52      2.38 o 
   8  -3  13      116.46      112.06      6.74 o 
 -11  -2  13       14.93        6.97      3.70 o 
 -10  -2  13       80.65       85.92      6.33 o 
  -9  -2  13       29.25       30.17      4.75 o 
  -8  -2  13      612.17      571.35     20.35 o 
  -7  -2  13       73.83      101.47      7.79 o 
  -6  -2  13        3.71       17.51      4.27 o 
  -5  -2  13      166.18      152.62      8.34 o 
  -4  -2  13      122.41      149.92      6.75 o 
  -3  -2  13       43.44       40.01      3.07 o 
  -2  -2  13      410.88      412.26      9.33 o 
  -1  -2  13     1355.70     1246.24     23.89 o 
   0  -2  13        2.69       14.17      1.84 o 
   1  -2  13        7.31       10.23      1.42 o 
   2  -2  13        5.87       14.48      1.94 o 
   3  -2  13       60.96       79.26      3.75 o 
   4  -2  13       11.02      197.70     12.14 o 
   5  -2  13        5.55        2.84      1.94 o 
   6  -2  13      146.24      104.93      5.69 o 
   7  -2  13        8.56        4.62      2.23 o 
   8  -2  13        0.07        4.92      2.42 o 
 -11  -1  13       80.86      119.64      9.86 o 
 -10  -1  13       48.39       48.22      4.92 o 
  -9  -1  13       23.56       35.35      4.12 o 
  -8  -1  13       40.84       36.90      4.14 o 
  -7  -1  13        1.18        6.57      2.67 o 
  -6  -1  13       34.77       29.39      3.62 o 
  -5  -1  13      138.89      126.11      5.10 o 
  -4  -1  13       71.87       77.52      4.17 o 
  -3  -1  13       22.95       16.34      2.29 o 
  -2  -1  13       13.65       35.33      2.88 o 
  -1  -1  13      153.57      419.87      9.46 o 
   0  -1  13      210.58      188.56      4.91 o 
   2  -1  13        3.96       19.87      1.85 o 
   3  -1  13        4.22       54.88      3.20 o 
   4  -1  13       90.73      103.21      5.01 o 
   5  -1  13       36.69       33.87      3.65 o 
   6  -1  13       21.48       39.17      3.60 o 
   7  -1  13      194.29      161.46      6.65 o 
   8  -1  13       84.83       88.04      7.17 o 
   9  -1  13        0.47        3.61      2.57 o 
 -11   0  13       14.40       12.46      3.57 o 
 -10   0  13      266.21      295.25     10.76 o 
  -9   0  13        1.43        2.58      2.67 o 
  -8   0  13      405.22      387.94     12.55 o 
  -7   0  13       54.83       85.85      5.61 o 
  -6   0  13      310.79      334.02      9.35 o 
  -5   0  13        6.35       16.17      2.30 o 
  -4   0  13       66.59       84.53      4.45 o 
  -3   0  13       45.14       56.74      5.45 o 
  -2   0  13       23.78       38.58      3.04 o 
  -1   0  13      232.45      284.27      7.14 o 
   0   0  13       23.06       16.07      1.97 o 
   1   0  13        0.96        2.56      1.48 o 
   2   0  13       13.97       22.40      1.94 o 
   3   0  13      756.26      987.64     19.64 o 
   4   0  13      141.39      147.78      5.85 o 
   5   0  13       13.13       10.98      2.46 o 
   6   0  13       61.08       46.63      3.95 o 
   7   0  13        2.34        3.23      2.33 o 
   8   0  13       94.89       92.70      5.88 o 
   9   0  13        2.57        5.92      2.74 o 
 -11   1  13       38.27       72.30      5.51 o 
 -10   1  13        0.01       10.31      3.06 o 
  -9   1  13       57.20       66.03      5.00 o 
  -8   1  13       18.45       18.15      3.33 o 
  -7   1  13        3.10        1.15      2.17 o 
  -6   1  13       65.90       51.15      3.68 o 
  -5   1  13        0.33       39.00      3.14 o 
  -4   1  13       33.33       53.94      3.70 o 
  -3   1  13        2.43        6.17      2.17 o 
  -2   1  13       53.78       51.14      3.47 o 
  -1   1  13     1264.99     1099.64     24.08 o 
   0   1  13        7.83       53.44      3.37 o 
   1   1  13     1003.80      875.16     15.93 o 
   2   1  13       53.42       63.29      3.10 o 
   3   1  13      216.96      200.81      5.94 o 
   4   1  13      118.66      122.67      5.34 o 
   5   1  13        0.09        8.55      3.27 o 
   6   1  13       69.29       76.10      4.97 o 
   7   1  13        2.15       44.22      3.95 o 
   8   1  13      190.02      160.55      7.06 o 
   9   1  13       10.35        8.90      2.84 o 
 -11   2  13        1.38        7.82      3.06 o 
 -10   2  13        3.79       21.49      3.42 o 
  -9   2  13        1.43        5.30      2.62 o 
  -8   2  13      310.72      386.37     10.70 o 
  -7   2  13      138.98      144.21      5.68 o 
  -6   2  13       92.18       93.19      4.82 o 
  -5   2  13        8.20       33.55      2.97 o 
  -4   2  13      168.27      171.15      6.23 o 
  -3   2  13       37.76       21.21      2.58 o 
  -2   2  13      526.93      493.68     12.31 o 
  -1   2  13      506.04      687.88     16.05 o 
   0   2  13       57.04       72.41      4.01 o 
   1   2  13       35.93       34.69      2.05 o 
   2   2  13       62.65       50.60      4.19 o 
   3   2  13      122.41      138.19      4.88 o 
   4   2  13      840.70      746.30     15.68 o 
   5   2  13        1.82       -0.36      1.90 o 
   6   2  13       71.31       62.08      6.91 o 
   7   2  13        3.47        7.13      2.57 o 
   8   2  13       29.09       30.07      3.76 o 
 -10   3  13       53.61       42.64      4.24 o 
  -9   3  13       32.62       47.26      3.69 o 
  -8   3  13        1.86        3.99      2.16 o 
  -7   3  13      127.73      121.50      5.54 o 
  -6   3  13       92.56       78.41      4.59 o 
  -5   3  13       48.72       54.00      3.64 o 
  -4   3  13      384.87      413.05     10.94 o 
  -3   3  13      294.73      273.09     10.26 o 
  -2   3  13      114.80      319.69     18.02 o 
  -1   3  13      280.91      273.24      7.86 o 
   0   3  13       49.37      158.42     10.70 o 
   1   3  13       11.22       35.96      6.45 o 
   2   3  13       51.41       40.49      3.37 o 
   3   3  13       48.92       52.29      3.43 o 
   4   3  13       55.49       60.13      4.90 o 
   5   3  13       72.40       54.42      4.24 o 
   6   3  13       11.12       23.09      6.83 o 
   7   3  13        1.05        0.12      3.08 o 
   8   3  13      220.50      215.61      8.23 o 
 -10   4  13        4.40        3.49      1.84 o 
  -9   4  13       40.40       36.43      3.32 o 
  -8   4  13      125.58      119.61      6.42 o 
  -7   4  13      218.77      221.13      9.31 o 
  -6   4  13      539.31      483.71     12.74 o 
  -5   4  13       65.35       59.48      4.14 o 
  -4   4  13       16.59       17.42      2.16 o 
  -3   4  13       84.89       63.96      4.31 o 
   0   4  13      171.59      191.66      5.74 o 
   1   4  13       36.63       29.22      2.82 o 
   2   4  13       34.52       17.98      4.12 o 
   3   4  13      102.71      104.68     10.78 o 
   4   4  13       29.17       30.21      2.96 o 
   5   4  13       12.89       12.87      3.50 o 
   6   4  13        1.89        3.79      2.28 o 
   7   4  13       32.95       30.19      3.76 o 
   8   4  13        4.98        9.86      3.31 o 
 -10   5  13      177.29      182.07      5.80 o 
  -9   5  13       16.72       12.59      2.22 o 
  -8   5  13       52.52       37.46      2.89 o 
  -7   5  13       41.97       39.33      2.87 o 
  -6   5  13       88.25       81.75     12.01 o 
  -5   5  13      186.38      221.69     26.17 o 
  -4   5  13      314.02      297.45      7.91 o 
  -3   5  13      136.86      124.98      4.76 o 
  -2   5  13       28.05       24.73      2.63 o 
  -1   5  13      395.46      334.35      8.47 o 
   0   5  13       10.13       20.73      2.32 o 
   1   5  13       34.45       33.40     10.74 o 
   2   5  13       84.16       83.18      8.57 o 
   3   5  13      102.79       73.06      6.88 o 
   4   5  13       13.80       14.09      3.12 o 
   5   5  13        2.31        0.50      3.51 o 
   6   5  13        0.31       -1.38      2.24 o 
   7   5  13        5.56        2.79      3.15 o 
  -9   6  13       73.83       73.76      4.11 o 
  -8   6  13      103.72       95.78      4.45 o 
  -7   6  13      326.94      291.27      7.54 o 
  -6   6  13      418.78      387.08      9.02 o 
  -5   6  13        4.53       12.77      2.21 o 
  -4   6  13       22.07       21.18      2.36 o 
  -3   6  13      165.14      149.30      6.31 o 
  -2   6  13       39.45       31.34      2.91 o 
  -1   6  13      160.89      158.22      5.83 o 
   0   6  13        8.27        2.12      1.67 o 
   1   6  13      198.11      144.07      9.28 o 
   2   6  13       39.30       44.43      5.73 o 
   3   6  13        2.89        2.45      3.39 o 
   4   6  13      109.46      128.05      9.61 o 
   5   6  13       10.06        7.70      4.25 o 
   6   6  13        4.70        0.30      2.87 o 
   7   6  13        1.18        0.23      3.65 o 
  -8   7  13       13.13       10.34      2.28 o 
  -7   7  13      176.58      148.34      5.52 o 
  -6   7  13      142.35      139.05      5.14 o 
  -5   7  13        6.31       18.94      2.71 o 
  -4   7  13      439.90      433.96     12.07 o 
  -3   7  13       71.55       63.06      4.08 o 
  -2   7  13       74.95       64.03      4.00 o 
  -1   7  13       61.12       44.36      3.41 o 
   0   7  13        4.26        2.45      1.80 o 
   1   7  13       67.93       46.89      5.87 o 
   2   7  13       47.91       30.23      5.15 o 
   3   7  13        8.68        6.73      3.98 o 
   4   7  13       78.33       73.54      7.70 o 
   5   7  13       16.72       19.24      5.25 o 
   6   7  13        4.02        7.03      4.62 o 
  -8   8  13        9.58        7.01      2.59 o 
  -7   8  13       93.75      100.04      5.53 o 
  -6   8  13       86.65       97.37      5.36 o 
  -5   8  13        6.20        2.19      2.09 o 
  -4   8  13        0.25        1.11      1.94 o 
  -3   8  13        6.43        8.36      2.23 o 
  -2   8  13       20.33       24.35      2.90 o 
  -1   8  13        1.31        6.74      2.17 o 
   0   8  13        6.30        1.76      3.66 o 
   1   8  13        5.04        3.42      3.81 o 
   2   8  13       72.78       88.52      9.35 o 
   3   8  13        0.78        0.32      3.77 o 
   4   8  13        9.56        0.11      3.90 o 
   5   8  13       73.95      122.52     10.23 o 
  -6   9  13       92.89      100.04      5.58 o 
  -5   9  13       57.18       41.25      3.77 o 
  -4   9  13       46.46       36.93      3.58 o 
  -3   9  13      105.11       96.45      5.26 o 
  -2   9  13       20.87       12.22      2.63 o 
  -1   9  13       28.25       38.58      4.64 o 
   0   9  13       72.42       69.83      7.42 o 
   1   9  13       38.12       54.42      6.86 o 
   2   9  13      152.43      166.59     11.04 o 
   3   9  13       75.01       78.70      8.18 o 
   4   9  13       30.86       36.49      5.51 o 
  -5  10  13       94.14       91.04      5.43 o 
  -4  10  13       25.01       29.54      3.51 o 
  -3  10  13        0.09        0.19      2.48 o 
  -2  10  13       10.59       17.46      3.31 o 
  -1  10  13       89.99       90.97      8.61 o 
   0  10  13       21.27       19.92      5.12 o 
   1  10  13       14.88       16.53      5.02 o 
   2  10  13       10.07       18.69      5.25 o 
  -4 -10  14      161.48      144.52     12.94 o 
  -3 -10  14       20.66       31.57      8.06 o 
  -2 -10  14       91.78       96.70     12.70 o 
  -1 -10  14        8.38        3.10      4.98 o 
   0 -10  14       59.42       60.96     10.20 o 
   1 -10  14        3.74        0.16      5.22 o 
   2 -10  14        2.58        1.32      3.53 o 
  -6  -9  14      187.63      225.29     12.93 o 
  -5  -9  14        2.98        2.55      3.24 o 
  -4  -9  14       12.55       23.25      4.74 o 
  -3  -9  14      116.96      138.97      9.06 o 
  -2  -9  14       44.27       41.07      8.47 o 
  -1  -9  14       83.98       79.37     10.86 o 
   0  -9  14       20.48       22.28      6.71 o 
   1  -9  14       10.08        7.00      4.98 o 
   2  -9  14       60.89       63.37     13.98 o 
   3  -9  14       26.63       26.61      5.30 o 
   4  -9  14        5.97        3.35      3.05 o 
  -7  -8  14       26.29       23.55      5.52 o 
  -6  -8  14       77.89       99.78     13.27 o 
  -5  -8  14        5.16        4.45      7.10 o 
  -4  -8  14       60.09       69.26      7.24 o 
  -3  -8  14       20.00       24.74      5.14 o 
  -2  -8  14       30.87       35.15      7.41 o 
  -1  -8  14      165.56      139.31     12.62 o 
   0  -8  14       82.73       67.78      6.58 o 
   1  -8  14        0.09        2.62      2.95 o 
   2  -8  14       45.83       47.09      5.92 o 
   3  -8  14       13.06        6.52      6.03 o 
   4  -8  14        0.53       -0.82      2.32 o 
   5  -8  14        0.30        0.98      2.60 o 
  -8  -7  14      300.85      272.91     20.20 o 
  -7  -7  14      166.72      135.02     14.02 o 
  -6  -7  14      190.93      193.73     10.96 o 
  -5  -7  14        1.09       -0.45      3.21 o 
  -4  -7  14       10.97       15.31      4.66 o 
  -3  -7  14      302.14      301.49     36.39 o 
  -2  -7  14       39.04       38.02      5.66 o 
  -1  -7  14        1.93        3.81      2.89 o 
   0  -7  14        0.53        2.20      5.39 o 
   1  -7  14       11.02        8.67      3.33 o 
   2  -7  14       19.49       21.51      3.49 o 
   3  -7  14        9.47        5.80      2.44 o 
   4  -7  14       41.51       31.66      3.21 o 
   5  -7  14       54.73       44.22      3.80 o 
   6  -7  14        3.08        1.86      2.61 o 
  -9  -6  14       24.20       15.69      4.92 o 
  -8  -6  14       81.61       58.74      7.04 o 
  -7  -6  14        5.93        7.04      3.94 o 
  -6  -6  14       62.95       60.70      6.67 o 
  -5  -6  14      307.41      274.70     12.95 o 
  -4  -6  14      342.03      307.45     13.63 o 
  -3  -6  14       39.92       42.71      5.55 o 
  -2  -6  14        4.28        8.33      2.71 o 
  -1  -6  14      142.36      150.32      8.33 o 
   0  -6  14      262.44      225.31     15.72 o 
   1  -6  14       42.32       39.00      3.84 o 
   2  -6  14      147.64      122.68      6.64 o 
   3  -6  14       83.88       98.15      4.96 o 
   4  -6  14       59.72       49.66      4.07 o 
   5  -6  14       12.42       10.56      2.43 o 
   6  -6  14       54.26       66.31      5.66 o 
   7  -6  14       21.50       18.06      3.44 o 
  -9  -5  14       19.62       17.43      5.02 o 
  -8  -5  14      102.96       82.18      7.70 o 
  -7  -5  14      343.08      304.61     28.07 o 
  -6  -5  14      287.26      285.72     39.78 o 
  -5  -5  14       26.03       22.94      6.91 o 
  -4  -5  14      415.19      383.41     15.60 o 
  -3  -5  14      273.77      263.53      9.46 o 
  -2  -5  14       28.54       50.47      5.50 o 
  -1  -5  14      123.11      115.98      6.10 o 
   0  -5  14      818.82      681.91     18.60 o 
   1  -5  14       13.56       11.79      2.73 o 
   2  -5  14       34.85       31.02      5.35 o 
   3  -5  14       73.49       53.34      3.68 o 
   4  -5  14      212.85      159.87      6.50 o 
   5  -5  14        0.21       -1.27      1.79 o 
   6  -5  14       22.15       20.85      3.23 o 
   7  -5  14       52.77       51.91      4.66 o 
 -10  -4  14        0.06        6.74      4.20 o 
  -9  -4  14      136.74      108.09     12.39 o 
  -8  -4  14       83.91       58.36      6.41 o 
  -7  -4  14        0.03        6.51      5.82 o 
  -6  -4  14      149.23      129.25      8.28 o 
  -5  -4  14       45.66       37.01      4.89 o 
  -4  -4  14       97.45      108.68     16.16 o 
  -3  -4  14      500.79      443.57     20.17 o 
  -2  -4  14       71.72       64.74      4.78 o 
  -1  -4  14        3.90        6.38      3.54 o 
   0  -4  14        1.18        1.86      1.56 o 
   1  -4  14       64.74       57.30      4.41 o 
   2  -4  14      619.83      522.57     11.81 o 
   3  -4  14      121.62       89.33      4.38 o 
   4  -4  14      605.39      524.17     12.17 o 
   5  -4  14      136.01      108.79      5.93 o 
   6  -4  14      104.56       88.02      5.37 o 
   7  -4  14        0.38        0.23      2.27 o 
   8  -4  14        2.77        2.20      2.53 o 
 -10  -3  14       59.63       53.52      6.33 o 
  -9  -3  14        2.00       -0.79      3.47 o 
  -8  -3  14      253.41      242.66     11.68 o 
  -7  -3  14      324.45      285.51     12.72 o 
  -6  -3  14        1.77        5.74      3.12 o 
  -5  -3  14       65.37       48.59      7.65 o 
  -4  -3  14     1509.78     1376.23     47.45 o 
  -3  -3  14      452.46      492.93     17.32 o 
  -2  -3  14        1.05        5.09      1.69 o 
  -1  -3  14      234.52      320.60     17.32 o 
   0  -3  14        0.87        7.12      1.95 o 
   1  -3  14       92.14       96.03      4.56 o 
   2  -3  14      433.99      461.59     10.69 o 
   3  -3  14        1.11        2.39      1.62 o 
   4  -3  14       12.05       14.49      2.11 o 
   5  -3  14       15.19       15.96      2.68 o 
   6  -3  14      280.92      252.07      8.62 o 
   7  -3  14       23.34       16.96      3.08 o 
   8  -3  14       27.84       26.27      3.62 o 
 -10  -2  14      405.19      387.24     13.50 o 
  -9  -2  14        5.81       17.82      3.67 o 
  -8  -2  14       25.57       39.15      4.45 o 
  -7  -2  14       38.72       56.22      6.85 o 
  -6  -2  14      393.25      389.88     12.75 o 
  -5  -2  14      232.35      219.90      8.65 o 
  -4  -2  14        0.99        4.55      2.95 o 
  -3  -2  14       24.37       38.88      3.80 o 
  -2  -2  14      782.41      714.75     14.85 o 
  -1  -2  14      182.61      227.14      6.34 o 
   0  -2  14       57.85       61.80      3.37 o 
   1  -2  14        1.91       29.47      2.13 o 
   2  -2  14      193.33      334.86      8.39 o 
   3  -2  14      312.89      377.78      9.23 o 
   4  -2  14      737.16      678.32     16.53 o 
   5  -2  14       24.17       25.58      3.13 o 
   6  -2  14       69.75       71.32      6.31 o 
   7  -2  14       58.44       67.60      4.94 o 
   8  -2  14       20.04       28.26      3.58 o 
 -10  -1  14       85.36      140.69      7.98 o 
  -9  -1  14        4.05       13.70      3.32 o 
  -8  -1  14       73.45       84.64      5.94 o 
  -7  -1  14       47.86       58.41      4.88 o 
  -6  -1  14      323.24      279.94     10.12 o 
  -5  -1  14      263.12      380.97     12.27 o 
  -4  -1  14       15.29       38.36      3.15 o 
  -3  -1  14        4.93       10.82      2.28 o 
  -2  -1  14      312.88      358.02      9.78 o 
  -1  -1  14      199.71      175.72      5.58 o 
   0  -1  14     1718.19     1743.09     32.80 o 
   1  -1  14     1217.42     1150.45     18.92 o 
   2  -1  14       81.01      316.76     11.84 o 
   3  -1  14        3.33       18.61      2.22 o 
   4  -1  14      360.79      355.42     10.23 o 
   5  -1  14      419.30      389.80     11.07 o 
   6  -1  14        0.29        3.68      2.37 o 
   7  -1  14        0.85        2.49      2.38 o 
   8  -1  14        0.91        9.86      2.99 o 
 -10   0  14        1.40        4.40      2.94 o 
  -9   0  14        0.48        3.39      2.83 o 
  -8   0  14      663.12      685.26     19.76 o 
  -7   0  14        0.00        2.60      2.49 o 
  -6   0  14        7.24        6.54      2.10 o 
  -5   0  14        4.61        5.98      4.32 o 
  -4   0  14       82.37       88.17      4.63 o 
  -3   0  14      163.36      220.83      7.01 o 
  -2   0  14      558.72      543.97     13.33 o 
  -1   0  14        4.52        9.05      2.07 o 
   0   0  14        1.20        1.21      1.63 o 
   1   0  14       82.33      101.88      3.84 o 
   2   0  14     3201.24     3252.48     53.78 o 
   3   0  14      317.36      395.89     11.90 o 
   4   0  14      139.12      140.05      5.96 o 
   5   0  14      116.64      142.93      6.28 o 
   6   0  14     1063.89      944.80     22.16 o 
   7   0  14        7.08        9.44      3.12 o 
   8   0  14        8.22        1.56      2.53 o 
 -10   1  14      205.96      205.00      8.69 o 
  -9   1  14       18.50       30.43      4.22 o 
  -8   1  14       91.33      103.67      6.45 o 
  -7   1  14       67.80       70.86      4.36 o 
  -6   1  14       58.88      110.21      5.09 o 
  -5   1  14      938.40      835.02     19.34 o 
  -4   1  14       77.15       76.69      5.10 o 
  -3   1  14       56.35       47.37      3.58 o 
  -2   1  14      461.23      444.33     11.49 o 
  -1   1  14        6.40       52.75      5.49 o 
   0   1  14     1615.31     1632.94     30.91 o 
   1   1  14      615.42      765.70     15.78 o 
   2   1  14      983.83      903.87     16.62 o 
   3   1  14       73.59       77.05      4.04 o 
   4   1  14      223.81      293.32      9.02 o 
   5   1  14      382.02      384.79     11.00 o 
   6   1  14       18.75       12.13      4.04 o 
   7   1  14       17.70       14.19      3.08 o 
   8   1  14       61.60       37.48      4.24 o 
 -10   2  14      143.08      206.75      8.62 o 
  -9   2  14      111.73       91.97      9.45 o 
  -8   2  14        2.87        7.02      2.62 o 
  -7   2  14      187.59      163.37      6.22 o 
  -6   2  14      366.82      368.52     10.29 o 
  -5   2  14      154.50      170.80      6.26 o 
  -4   2  14       23.35       26.01      2.91 o 
  -3   2  14      201.19      159.41      7.05 o 
  -2   2  14      200.27      328.50     10.85 o 
  -1   2  14      430.52      347.98      9.64 o 
   0   2  14        4.00       19.07      2.50 o 
   1   2  14      161.81      137.76      4.37 o 
   2   2  14      758.45      679.87     14.44 o 
   3   2  14      517.26      525.40     11.90 o 
   4   2  14      776.58      702.71     17.12 o 
   5   2  14        0.32        6.82      2.38 o 
   6   2  14       38.13       38.95      3.87 o 
   7   2  14       14.87       26.21      5.03 o 
   8   2  14      141.42      125.26      9.72 o 
 -10   3  14        0.96        8.94      2.95 o 
  -9   3  14        1.52        1.27      2.14 o 
  -7   3  14      156.87      164.78      6.38 o 
  -6   3  14       27.30       35.46      3.31 o 
  -5   3  14      432.35      360.02     10.15 o 
  -4   3  14     1002.51     1084.12     24.39 o 
  -3   3  14      440.05      480.65     12.39 o 
  -2   3  14        3.70       -0.31      2.03 o 
  -1   3  14      770.37      699.12     14.75 o 
   0   3  14       86.11       82.71      4.69 o 
   1   3  14       68.57       75.74      3.77 o 
   2   3  14      778.01      680.57     23.27 o 
   3   3  14       50.03       44.16      3.34 o 
   4   3  14       58.33       65.77      4.00 o 
   5   3  14        1.10        3.06      2.32 o 
   6   3  14      303.77      271.60      9.12 o 
   7   3  14       39.29       41.02      4.27 o 
   8   3  14        3.28        5.10      2.89 o 
 -10   4  14       22.64       17.69      2.44 o 
  -9   4  14       11.02       14.98      2.83 o 
  -8   4  14       88.90       86.30      5.03 o 
  -7   4  14      382.15      349.66     10.35 o 
  -6   4  14      247.00      245.00      8.10 o 
  -5   4  14      115.15       89.29      4.94 o 
  -4   4  14       88.40       99.50      4.67 o 
  -3   4  14      248.23      254.49      7.40 o 
  -2   4  14      128.19      129.69      6.85 o 
  -1   4  14      317.75      308.34      8.03 o 
   0   4  14       32.25       40.54      3.13 o 
   1   4  14        9.04       14.05      2.66 o 
   2   4  14      150.74      198.35     13.36 o 
   3   4  14       23.73       11.46      3.65 o 
   4   4  14      604.69      566.06     14.68 o 
   5   4  14       73.72       55.54      5.40 o 
   6   4  14      293.60      270.64     10.11 o 
   7   4  14       17.35       16.86      3.37 o 
  -9   5  14      150.20      158.28      6.11 o 
  -8   5  14        0.13        3.73      1.80 o 
  -7   5  14       61.59       58.85      3.71 o 
  -6   5  14     1159.05     1112.86     22.52 o 
  -5   5  14      613.97      514.15     11.90 o 
  -4   5  14        2.89       10.39      2.70 o 
  -3   5  14      169.18      158.31      5.52 o 
  -2   5  14       42.46       40.63      3.16 o 
  -1   5  14      215.98      180.42      5.90 o 
   0   5  14      281.76      295.27     11.43 o 
   1   5  14       26.33       31.09      5.23 o 
   2   5  14      268.46      244.31     11.84 o 
   3   5  14        0.69        1.98      3.37 o 
   4   5  14        2.61        5.49      4.84 o 
   5   5  14        8.00        1.02      6.09 o 
   6   5  14       26.67       23.05      4.46 o 
   7   5  14      109.33      102.74      9.18 o 
  -9   6  14       15.05       10.47      2.32 o 
  -8   6  14      401.12      337.73      8.54 o 
  -7   6  14        5.68        6.82      2.01 o 
  -6   6  14      236.14      189.45      5.87 o 
  -5   6  14      403.96      348.68      8.51 o 
  -4   6  14      301.04      278.77      7.25 o 
  -3   6  14       57.04       57.92      3.47 o 
  -2   6  14       41.67       40.45      2.99 o 
  -1   6  14       13.88        5.35      1.87 o 
   0   6  14      358.15      328.48      8.65 o 
   1   6  14      482.62      524.24     22.87 o 
   2   6  14      205.21      182.48     12.72 o 
   3   6  14       10.41        6.43      5.29 o 
   4   6  14       15.96       10.47      4.50 o 
   5   6  14       23.11       23.87      9.60 o 
   6   6  14        7.99       10.99      5.43 o 
  -8   7  14       76.34       69.03      4.16 o 
  -7   7  14       57.29       45.36      3.42 o 
  -6   7  14     1075.75      969.77     18.83 o 
  -5   7  14        7.10        0.79      1.77 o 
  -4   7  14        0.74        0.08      1.88 o 
  -3   7  14      109.28       93.21      4.94 o 
  -2   7  14       16.00       14.96      3.75 o 
  -1   7  14       27.80       25.38      2.82 o 
   0   7  14      127.32      140.99     10.11 o 
   1   7  14        0.37       -3.52      3.28 o 
   2   7  14       68.35       64.50     10.68 o 
   3   7  14       35.19       40.58      8.11 o 
   4   7  14       51.54       37.08      9.23 o 
   5   7  14        0.02       -5.68      3.74 o 
   6   7  14        2.61       -1.54      4.21 o 
  -7   8  14       11.27       12.05      2.80 o 
  -6   8  14        0.42       -0.53      2.02 o 
  -5   8  14       44.73       45.71      3.84 o 
  -4   8  14        0.71        0.31      1.93 o 
  -3   8  14       23.91       37.96      3.45 o 
  -2   8  14      111.98      106.62      5.24 o 
  -1   8  14      396.80      350.69      9.44 o 
   0   8  14      114.77       97.50      8.58 o 
   1   8  14       96.84      100.94      8.85 o 
   2   8  14      154.57      153.90     10.38 o 
   3   8  14       18.40       14.11      4.95 o 
   4   8  14        6.74        9.30      5.02 o 
   5   8  14       65.18       72.67      8.32 o 
  -6   9  14       51.86       43.72      3.95 o 
  -5   9  14      189.99      168.53      6.82 o 
  -4   9  14       22.20       23.14      3.04 o 
  -3   9  14        0.41        4.29      2.18 o 
  -2   9  14       12.96       16.41      2.75 o 
  -1   9  14       28.52       36.79      6.88 o 
   0   9  14       37.75       43.18      6.40 o 
   1   9  14      114.61      148.52     10.41 o 
   2   9  14       27.64       33.06      5.95 o 
   3   9  14       53.92       47.48      9.76 o 
  -4  10  14       19.83       16.71      3.10 o 
  -3  10  14       25.01       15.76      3.43 o 
  -2  10  14        1.98       -1.57      2.96 o 
  -1  10  14        1.00        4.28      5.22 o 
   0  10  14       44.92       43.65      8.72 o 
   1  10  14       23.23       29.32      7.65 o 
  -3 -10  15       19.54        2.23      5.35 o 
  -2 -10  15        4.92        4.48      5.47 o 
  -1 -10  15       12.25       14.50      6.59 o 
   0 -10  15        4.55        7.28      5.79 o 
   1 -10  15        0.07        0.32      5.15 o 
  -5  -9  15        0.25        5.56      4.37 o 
  -4  -9  15       97.12      116.17     13.95 o 
  -3  -9  15      109.77       88.18     11.69 o 
  -2  -9  15       68.71       70.14     10.65 o 
  -1  -9  15        2.79       -3.44      4.29 o 
   0  -9  15        2.20        1.30      4.72 o 
   1  -9  15       98.71      101.15     10.54 o 
   2  -9  15        1.17        1.07      4.09 o 
   3  -9  15       21.08       17.43      4.64 o 
  -7  -8  15       37.81       43.10      8.13 o 
  -6  -8  15       63.65       53.67      7.02 o 
  -5  -8  15       64.49       57.44      9.06 o 
  -4  -8  15        1.62        5.76      6.26 o 
  -3  -8  15       15.26        9.97      5.42 o 
  -2  -8  15       77.59       53.11      8.97 o 
  -1  -8  15       38.84       39.13      8.01 o 
   0  -8  15       28.77       35.89      5.21 o 
   1  -8  15        5.75        3.02      3.16 o 
   2  -8  15       29.74       32.26      5.24 o 
   3  -8  15      117.52      121.05      9.26 o 
   4  -8  15       65.10       69.10      6.01 o 
  -8  -7  15       18.08       25.97      5.56 o 
  -7  -7  15       56.90       66.76      7.62 o 
  -6  -7  15        0.02        2.20      3.79 o 
  -5  -7  15        0.03        2.85      4.29 o 
  -4  -7  15       48.66       46.17      9.84 o 
  -3  -7  15      158.67      146.99     21.05 o 
  -2  -7  15       15.23        9.84      4.86 o 
  -1  -7  15      296.28      275.61     21.83 o 
   0  -7  15       43.97       43.82      5.49 o 
   1  -7  15       23.64       30.27      4.93 o 
   2  -7  15       85.23       80.24      5.82 o 
   3  -7  15        9.70       11.88      3.13 o 
   4  -7  15        5.57        3.67      2.47 o 
   5  -7  15        9.13        7.02      2.52 o 
  -8  -6  15       25.39       18.04      5.21 o 
  -7  -6  15        4.50       10.79      4.12 o 
  -6  -6  15        0.53        3.29      3.80 o 
  -5  -6  15        8.30        6.77      3.89 o 
  -4  -6  15        4.72        9.09      3.94 o 
  -3  -6  15        4.94        2.86      3.48 o 
  -2  -6  15        0.21       -0.60      4.70 o 
  -1  -6  15        5.21        6.69      4.99 o 
   0  -6  15       61.62       53.39      5.67 o 
   1  -6  15       16.33       17.21      3.11 o 
   2  -6  15      236.07      200.86      8.83 o 
   3  -6  15        7.37        5.83      2.34 o 
   4  -6  15        5.55        0.07      1.83 o 
   5  -6  15        0.27       -0.40      2.01 o 
   6  -6  15       89.18      114.43      6.76 o 
  -9  -5  15        5.78       -1.27      3.78 o 
  -8  -5  15        6.66       12.58      4.24 o 
  -7  -5  15       57.73       48.21      6.15 o 
  -6  -5  15       47.74       56.26      6.52 o 
  -5  -5  15       24.31       22.66      4.65 o 
  -4  -5  15        0.62        1.15      3.23 o 
  -3  -5  15       10.66       14.62      5.15 o 
  -2  -5  15      727.43      628.85     17.97 o 
  -1  -5  15      454.37      427.01     11.48 o 
   0  -5  15       25.75       21.78      3.71 o 
   1  -5  15      359.54      309.41     10.55 o 
   2  -5  15      407.45      321.45     14.29 o 
   3  -5  15      117.54       93.34      4.85 o 
   4  -5  15        0.06       -0.15      1.82 o 
   5  -5  15       35.72       28.86      3.57 o 
   6  -5  15       71.52       62.20      4.99 o 
   7  -5  15        0.08        0.01      2.49 o 
  -9  -4  15        5.98        2.41      3.79 o 
  -8  -4  15      198.64      167.90     17.13 o 
  -7  -4  15        0.65        0.94      3.38 o 
  -6  -4  15       21.93       19.09      4.33 o 
  -5  -4  15       72.12       81.37      7.29 o 
  -4  -4  15        0.18        2.50      3.18 o 
  -3  -4  15      113.47       96.32      6.29 o 
  -2  -4  15       69.03       56.80      3.92 o 
  -1  -4  15        3.77       11.48      4.26 o 
   0  -4  15      460.21      405.38     12.54 o 
   1  -4  15       26.27       27.94      3.45 o 
   2  -4  15      129.75      172.05      6.45 o 
   3  -4  15        0.51       10.29      1.97 o 
   4  -4  15       88.60       84.77      4.62 o 
   5  -4  15      339.53      278.93      9.20 o 
   6  -4  15       16.21       19.10      3.19 o 
   7  -4  15        4.62        0.05      2.45 o 
 -10  -3  15       63.09       63.83      6.00 o 
  -9  -3  15       18.44       16.51      4.39 o 
  -8  -3  15      184.97      177.90      9.96 o 
  -7  -3  15       48.26       39.00      5.37 o 
  -6  -3  15       70.50       70.63      6.76 o 
  -5  -3  15       65.99       49.95      5.50 o 
  -4  -3  15       85.54       70.69     10.08 o 
  -3  -3  15       85.21       53.60      4.59 o 
  -2  -3  15      490.02      469.15     10.72 o 
  -1  -3  15       82.92       92.89      4.29 o 
   0  -3  15       25.17       35.65      6.33 o 
   2  -3  15       93.85       95.98      5.16 o 
   3  -3  15      174.34      155.31      6.08 o 
   4  -3  15        0.20        0.50      2.03 o 
   5  -3  15      273.08      239.07      8.35 o 
   6  -3  15      415.43      333.03     10.46 o 
   7  -3  15       15.51       16.24      3.25 o 
 -10  -2  15       27.71       46.30      5.11 o 
  -9  -2  15       56.14       56.91      6.17 o 
  -8  -2  15       89.19       70.45      5.69 o 
  -7  -2  15       29.43       21.60      3.73 o 
  -6  -2  15       50.76       49.81      4.66 o 
  -5  -2  15       21.70       37.98      4.11 o 
  -4  -2  15      368.31      363.95     12.04 o 
  -3  -2  15     1070.95      892.97     20.41 o 
  -2  -2  15       14.94      240.21     15.47 o 
  -1  -2  15      451.00      392.41      9.36 o 
   0  -2  15      296.27      307.60      7.87 o 
   1  -2  15        2.23        2.43      2.25 o 
   2  -2  15     1547.62     1343.00     26.14 o 
   3  -2  15      157.75      130.00      5.07 o 
   4  -2  15      486.89      384.07     10.94 o 
   5  -2  15       28.61       20.72      3.17 o 
   6  -2  15       31.51       41.44      3.91 o 
   7  -2  15      221.28      204.96      7.93 o 
   8  -2  15       21.85       39.00      4.16 o 
 -10  -1  15       12.66       26.80      4.40 o 
  -9  -1  15       99.75       99.27      6.69 o 
  -8  -1  15      343.16      387.03     13.16 o 
  -7  -1  15      129.00      110.34      6.67 o 
  -6  -1  15       59.77       52.42      4.75 o 
  -5  -1  15       14.26       26.38      3.63 o 
  -4  -1  15      657.50      837.26     19.40 o 
  -3  -1  15      148.94      149.25      9.83 o 
  -2  -1  15      579.51      569.85     14.07 o 
  -1  -1  15       26.61      116.35      4.55 o 
   0  -1  15     2806.52     2526.18     46.68 o 
   1  -1  15      351.52      381.63     10.29 o 
   2  -1  15     1595.25     1623.83     30.98 o 
   3  -1  15      123.11      253.56      7.23 o 
   4  -1  15      104.02       79.36      4.99 o 
   5  -1  15        4.00       59.61      4.54 o 
   6  -1  15      152.65      136.82      6.70 o 
   7  -1  15      106.70      135.38      7.95 o 
   8  -1  15      134.79      115.93      8.27 o 
 -10   0  15      367.48      400.27     13.72 o 
  -9   0  15        7.93       12.95      3.46 o 
  -8   0  15       25.60       34.64      4.30 o 
  -7   0  15        4.14        3.14      2.61 o 
  -6   0  15       51.20       55.15      4.76 o 
  -5   0  15       10.95       12.25      2.44 o 
  -4   0  15      475.01      474.08     12.25 o 
  -3   0  15       82.52      108.29      5.02 o 
  -2   0  15      144.23      137.88      5.61 o 
  -1   0  15       78.05       89.67      4.63 o 
   0   0  15     2375.93     2446.48     45.32 o 
   1   0  15      184.25      252.12      9.15 o 
   2   0  15     2762.76     2923.53     53.73 o 
   3   0  15       48.22       64.51      4.45 o 
   4   0  15       57.83       70.03      5.47 o 
   5   0  15       10.53        6.15      2.53 o 
   6   0  15        0.31        4.02      2.36 o 
   7   0  15        1.08       -3.67      2.30 o 
   8   0  15        0.75       -1.58      2.56 o 
 -10   1  15       39.79       37.40      4.51 o 
  -9   1  15       27.14       42.38      6.20 o 
  -8   1  15      463.32      476.34     15.02 o 
  -7   1  15       32.03       46.32      4.49 o 
  -6   1  15       20.42       24.08      4.16 o 
  -5   1  15        3.41       13.34      2.48 o 
  -4   1  15     1264.25     1211.54     26.88 o 
  -3   1  15      182.67      196.31      9.58 o 
  -2   1  15      380.16      439.10     11.56 o 
  -1   1  15      376.52      331.39      9.47 o 
   0   1  15      585.98     1069.08     29.74 o 
   1   1  15      330.35      336.55      9.46 o 
   2   1  15     1258.26     1360.36     29.53 o 
   3   1  15      565.17      530.88     13.76 o 
   4   1  15        0.58       28.74      5.33 o 
   5   1  15      216.89      196.13      7.51 o 
   6   1  15      122.36      129.47      6.61 o 
   7   1  15      264.11      215.92      8.31 o 
   8   1  15       13.35       37.41      4.31 o 
 -10   2  15      155.29      152.38      7.83 o 
  -9   2  15       10.68       17.47      3.49 o 
  -8   2  15        3.06       20.36      2.90 o 
  -7   2  15        2.92        1.13      2.10 o 
  -6   2  15       42.09       31.45      3.24 o 
  -5   2  15      124.93      152.02      6.06 o 
  -4   2  15      523.36      464.77     12.27 o 
  -3   2  15        4.35      257.33     16.43 o 
  -2   2  15      762.80      690.21     17.94 o 
  -1   2  15       41.02      137.36      8.89 o 
   0   2  15      393.43      358.65     10.00 o 
   1   2  15       18.29       19.83      3.13 o 
   2   2  15      224.78      537.67     15.84 o 
   3   2  15        7.11       31.56      3.20 o 
   4   2  15       67.51      146.05      6.35 o 
   5   2  15        0.35        5.56      2.49 o 
   6   2  15      142.58      111.05      6.39 o 
   7   2  15       37.72       76.73      5.46 o 
 -10   3  15        0.96        7.84      3.15 o 
  -9   3  15        1.06        3.28      2.34 o 
  -8   3  15      171.20      162.22      6.57 o 
  -7   3  15        1.92        6.99      3.08 o 
  -6   3  15       14.96       27.72      3.13 o 
  -5   3  15       17.93       16.90      2.70 o 
  -4   3  15      644.46      487.67     19.00 o 
  -3   3  15       35.22       20.59      2.78 o 
  -2   3  15      339.13      347.01      9.95 o 
  -1   3  15      167.43      143.27      5.14 o 
   0   3  15      222.45      178.84      5.77 o 
   1   3  15      250.40      236.46      8.84 o 
   2   3  15        1.61       14.41      3.81 o 
   3   3  15       33.43       42.51      5.31 o 
   4   3  15        2.03        1.68      2.18 o 
   6   3  15      292.35      273.37      9.37 o 
   7   3  15        1.30        2.90      2.80 o 
  -9   4  15        5.25        4.71      2.56 o 
  -8   4  15        6.91        9.19      3.08 o 
  -7   4  15        4.00        3.25      2.37 o 
  -6   4  15       66.39       65.74      5.13 o 
  -5   4  15       43.92       41.99      3.67 o 
  -4   4  15       19.72       26.39      2.84 o 
  -3   4  15      174.19      146.10      5.46 o 
  -2   4  15      102.15       89.48      4.55 o 
  -1   4  15      364.05      296.05      8.24 o 
   0   4  15      122.41      170.12      6.33 o 
   1   4  15       40.54       45.41      6.54 o 
   2   4  15      609.37      496.94     18.83 o 
   3   4  15      155.03      144.17      8.97 o 
   4   4  15        5.23        5.10      7.66 o 
   5   4  15      207.95      205.04      9.30 o 
   6   4  15        4.86        3.54      2.79 o 
   7   4  15        2.17        4.26      3.04 o 
  -9   5  15        1.92       -0.42      1.92 o 
  -8   5  15      261.43      248.74      6.95 o 
  -7   5  15      512.97      439.42     10.88 o 
  -6   5  15       52.03       63.74      4.08 o 
  -5   5  15       32.90       33.87      3.12 o 
  -4   5  15       22.56       22.43      2.72 o 
  -3   5  15       57.59       70.19      5.58 o 
  -2   5  15      179.05      192.01     14.18 o 
  -1   5  15      122.21      145.92     12.40 o 
   0   5  15      299.38      249.60      8.11 o 
   1   5  15      227.79      220.51     11.28 o 
   2   5  15      138.61      145.97      9.67 o 
   3   5  15        1.48        4.05      4.16 o 
   4   5  15       10.17        7.75      4.25 o 
   5   5  15        0.05        2.05      5.78 o 
   6   5  15        1.78       13.17      7.12 o 
  -8   6  15       62.48       51.95      3.63 o 
  -7   6  15        3.44        2.65      1.92 o 
  -6   6  15       11.86       11.78      2.24 o 
  -5   6  15        0.94        0.54      1.76 o 
  -4   6  15       36.95       41.19      3.14 o 
  -3   6  15       14.81        9.42      2.05 o 
  -2   6  15       13.32       11.70      2.08 o 
  -1   6  15       40.96       37.21      3.18 o 
   0   6  15       71.46       62.80      6.87 o 
   1   6  15       70.03       63.91      7.04 o 
   2   6  15       74.85       60.48      8.65 o 
   3   6  15       32.05       33.40      5.72 o 
   4   6  15       23.38       21.52      5.27 o 
   5   6  15       24.75       22.06      5.40 o 
   6   6  15        6.82        1.55      7.41 o 
  -7   7  15      100.13       81.39      4.44 o 
  -6   7  15      113.07      110.10      5.16 o 
  -5   7  15        0.67       -1.40      1.74 o 
  -4   7  15        2.48        2.31      1.97 o 
  -3   7  15       16.33       16.26      2.68 o 
  -2   7  15       30.58       35.24      5.03 o 
  -1   7  15      150.52      128.61      5.63 o 
   0   7  15      231.29      205.59     13.74 o 
   1   7  15        1.71        2.60      3.82 o 
   2   7  15       33.81       38.58      6.05 o 
   3   7  15       58.29       59.98      8.05 o 
   4   7  15        0.04       -7.01      3.51 o 
   5   7  15       11.90       13.87      5.31 o 
  -6   8  15       44.91       31.05      3.54 o 
  -5   8  15      106.56      101.55      5.56 o 
  -4   8  15        8.26        3.49      2.29 o 
  -3   8  15       14.04       19.53      2.89 o 
  -2   8  15        0.00       -1.11      1.91 o 
  -1   8  15        0.32        3.48      3.56 o 
   0   8  15      122.22      123.92     17.69 o 
   1   8  15      101.87       94.78      8.91 o 
   2   8  15       28.55       20.15      5.19 o 
   3   8  15        5.47       -2.20      4.14 o 
   4   8  15        2.34        6.46      4.77 o 
  -5   9  15       10.62        9.56      2.68 o 
  -4   9  15        9.19        5.96      2.51 o 
  -3   9  15        0.20       -1.97      1.93 o 
  -2   9  15       55.88       47.96      3.99 o 
  -1   9  15        5.78        6.03      4.32 o 
   0   9  15       72.35       57.17      7.29 o 
   1   9  15        4.68        0.60      4.16 o 
   2   9  15        0.01       -1.33      4.09 o 
  -4  -9  16        3.78        8.53      5.88 o 
  -3  -9  16       69.32       63.09     10.48 o 
  -2  -9  16        1.02       -2.05      4.61 o 
  -1  -9  16        0.48        2.05      4.99 o 
   0  -9  16        0.22       -2.01      4.70 o 
   1  -9  16       86.17       96.58      8.49 o 
   2  -9  16       10.43       14.03      4.40 o 
  -6  -8  16        3.10       13.24      5.11 o 
  -5  -8  16       26.08       23.80      5.48 o 
  -4  -8  16       43.97       56.54      7.10 o 
  -3  -8  16        8.34        9.56      5.39 o 
  -2  -8  16       10.05       16.95      6.19 o 
  -1  -8  16       15.26       15.02      6.00 o 
   0  -8  16        2.83        2.36      3.25 o 
   1  -8  16        2.25       -1.01      5.28 o 
   2  -8  16       41.44       41.35      5.79 o 
   3  -8  16       32.56       39.02      4.75 o 
  -7  -7  16       20.56       16.98      5.24 o 
  -6  -7  16      145.46      150.13     10.33 o 
  -5  -7  16        9.35       11.78      4.59 o 
  -4  -7  16       28.06       25.00      5.29 o 
  -3  -7  16       37.06       31.87      5.64 o 
  -2  -7  16       96.75       86.21     11.13 o 
  -1  -7  16       49.42       43.40      5.54 o 
   0  -7  16       12.61       13.92      4.01 o 
   1  -7  16       15.34        9.58      3.90 o 
   2  -7  16       23.94       29.64      4.04 o 
   3  -7  16       44.97       31.20      4.25 o 
   4  -7  16       77.50       68.93      6.05 o 
   5  -7  16        3.39        0.95      2.75 o 
  -8  -6  16      130.15      132.37     17.83 o 
  -7  -6  16        0.40        2.62      8.44 o 
  -6  -6  16       23.43       24.99      5.25 o 
  -5  -6  16       28.21       32.14      9.89 o 
  -4  -6  16        7.27       16.84      4.43 o 
  -3  -6  16      348.29      323.56     35.90 o 
  -2  -6  16        0.54        3.57      2.61 o 
  -1  -6  16       35.86       36.70      5.04 o 
   0  -6  16        2.63        3.05      2.96 o 
   1  -6  16      128.35      102.70      6.45 o 
   2  -6  16       76.72       68.84      5.50 o 
   3  -6  16       41.41       31.43      4.05 o 
   4  -6  16       27.44       31.23      3.70 o 
   5  -6  16        8.33        4.17      2.58 o 
  -9  -5  16        5.92        7.82      4.63 o 
  -8  -5  16      154.81      162.49     10.71 o 
  -7  -5  16       50.89       50.86      7.12 o 
  -6  -5  16        0.80        1.42      3.33 o 
  -5  -5  16        0.08        1.19      3.39 o 
  -4  -5  16       61.94       51.80      6.23 o 
  -3  -5  16        0.72        4.87      2.55 o 
  -2  -5  16      290.50      283.49      8.79 o 
  -1  -5  16       20.12       22.94      4.23 o 
   0  -5  16      197.36      185.28      7.79 o 
   1  -5  16       11.81        9.59      2.92 o 
   2  -5  16       15.33       10.58      2.71 o 
   3  -5  16       70.61       58.98      5.16 o 
   4  -5  16        0.00        3.23      2.06 o 
   5  -5  16      147.35       96.89      7.01 o 
   6  -5  16       16.29       10.09      3.05 o 
  -9  -4  16       87.32       95.78      8.48 o 
  -8  -4  16       14.02       22.40     12.13 o 
  -7  -4  16       13.63       14.08      4.40 o 
  -6  -4  16       68.26       65.48      6.94 o 
  -5  -4  16        3.54        3.16      3.20 o 
  -4  -4  16       63.90       60.65      5.23 o 
  -3  -4  16      456.38      432.63     13.85 o 
  -2  -4  16      552.21      450.81     16.45 o 
  -1  -4  16      329.60      267.63      8.66 o 
   0  -4  16      455.24      458.85     14.06 o 
   1  -4  16      113.43      107.07      6.38 o 
   2  -4  16      245.29      256.60      9.65 o 
   3  -4  16        2.30       -0.48      2.09 o 
   4  -4  16      121.59      130.95      6.51 o 
   5  -4  16        0.79        0.07      2.21 o 
   6  -4  16        5.02        3.84      2.60 o 
  -9  -3  16      105.05      123.34      7.95 o 
  -8  -3  16       13.74       20.80      3.97 o 
  -7  -3  16        0.88        1.01      2.82 o 
  -6  -3  16        5.43        9.34      3.18 o 
  -5  -3  16        4.47        2.16      2.49 o 
  -4  -3  16      636.48      505.60     15.65 o 
  -3  -3  16       16.35       13.57      3.14 o 
  -2  -3  16       13.94       15.77      2.34 o 
   0  -3  16      477.03      424.37     13.14 o 
   1  -3  16       32.75       43.47      3.99 o 
   2  -3  16      137.54      109.66      6.34 o 
   4  -3  16      340.25      295.41      9.43 o 
   5  -3  16       51.06       60.10      4.55 o 
   6  -3  16      525.38      478.70     14.19 o 
   7  -3  16        1.37        3.18      2.65 o 
 -10  -2  16        1.12        2.58      3.41 o 
  -9  -2  16        0.80       -3.48      2.83 o 
  -8  -2  16       66.96       82.09      6.18 o 
  -7  -2  16       99.90       73.77      5.87 o 
  -6  -2  16      216.40      248.81      9.85 o 
  -5  -2  16       14.12       15.79      3.31 o 
  -4  -2  16       17.67        6.28      2.74 o 
  -3  -2  16      190.86      237.98      7.73 o 
  -2  -2  16      982.06      823.76     19.23 o 
  -1  -2  16       74.59       84.60      4.15 o 
   0  -2  16     1352.96     1255.53     24.66 o 
   1  -2  16      275.78      301.99     10.52 o 
   2  -2  16       29.90       18.40      3.16 o 
   3  -2  16      609.46      591.34     13.38 o 
   4  -2  16       38.93      227.34     11.16 o 
   5  -2  16      132.21      143.26      6.49 o 
   6  -2  16      215.54      162.89      8.81 o 
   7  -2  16      117.45      134.30      7.04 o 
 -10  -1  16       30.34       24.29      4.29 o 
  -9  -1  16       50.51       51.84      5.28 o 
  -8  -1  16       62.90       63.42      5.45 o 
  -7  -1  16       41.01      103.79      6.67 o 
  -6  -1  16      203.63      193.74      8.39 o 
  -5  -1  16      365.34      272.58     10.05 o 
  -4  -1  16        3.23       13.28      2.59 o 
  -3  -1  16        2.99       15.13      2.56 o 
  -2  -1  16        0.04        3.62      2.21 o 
  -1  -1  16       35.02       37.78      3.04 o 
   0  -1  16      683.30      624.28     13.61 o 
   1  -1  16       64.38       72.22      5.18 o 
   2  -1  16      743.63      643.19     18.32 o 
   3  -1  16        4.74        1.78      2.55 o 
   4  -1  16      155.56      453.23     12.62 o 
   5  -1  16        0.85        1.47      2.36 o 
   6  -1  16       10.45       38.64      4.15 o 
   7  -1  16      116.42      109.06      8.43 o 
 -10   0  16       14.60       18.54      3.96 o 
  -9   0  16       13.04       20.68      7.72 o 
  -8   0  16       74.69       97.07      6.79 o 
  -7   0  16        9.36        9.60      3.10 o 
  -6   0  16       42.92       46.18      4.59 o 
  -5   0  16        4.26        7.76      2.36 o 
  -4   0  16      189.65      152.53      6.09 o 
  -3   0  16        5.49        9.61      2.45 o 
  -2   0  16        0.01       -2.21      1.84 o 
  -1   0  16      596.16      763.62     18.09 o 
   0   0  16     2482.24     2693.13     49.84 o 
   1   0  16      110.88      142.96      5.75 o 
   2   0  16       21.63       24.12      3.64 o 
   3   0  16      110.71      158.16      7.80 o 
   4   0  16      183.80      178.15     10.44 o 
   5   0  16       38.34       28.83      3.62 o 
   6   0  16       85.99       73.16      5.87 o 
   7   0  16       14.53       15.73      3.38 o 
 -10   1  16        0.18        2.65      3.20 o 
  -9   1  16        4.75       14.23      3.50 o 
  -8   1  16       32.21       42.71      4.54 o 
  -7   1  16      293.69      269.24     10.13 o 
  -6   1  16      193.58      180.63      6.72 o 
  -5   1  16       32.60       97.52      5.23 o 
  -4   1  16       42.88       28.77      3.14 o 
  -3   1  16       76.40       66.52      4.36 o 
  -2   1  16       11.61        7.10      2.29 o 
  -1   1  16       70.78       68.04      4.42 o 
   0   1  16       71.18      221.92     13.25 o 
   1   1  16       68.19       71.32      4.44 o 
   2   1  16      219.94      342.20     11.50 o 
   3   1  16        9.18        5.27      3.58 o 
   4   1  16     1416.26     1206.26     27.33 o 
   5   1  16       30.64       24.01      3.40 o 
   6   1  16      174.23      150.41      7.67 o 
   7   1  16       75.38       79.87      5.69 o 
 -10   2  16       10.33        4.05      3.08 o 
  -9   2  16        2.31        3.64      2.92 o 
  -8   2  16      169.30      160.25      8.98 o 
  -7   2  16        6.60       21.62      3.02 o 
  -6   2  16      489.49      430.08     11.87 o 
  -5   2  16       38.51       37.69      4.65 o 
  -4   2  16       44.43       20.75      2.88 o 
  -3   2  16      119.07      151.22      6.12 o 
  -2   2  16      343.63      411.76     12.06 o 
  -1   2  16       94.62      100.32      5.26 o 
   0   2  16      568.24      726.86     17.46 o 
   1   2  16      343.78      361.28     19.42 o 
   2   2  16        1.09        6.74      2.99 o 
   3   2  16      379.03      453.85     17.93 o 
   4   2  16      789.88      715.56     20.79 o 
   5   2  16      130.70      148.90      6.79 o 
   6   2  16        1.06       32.38      6.54 o 
   7   2  16        0.67       28.83      3.92 o 
  -9   3  16      131.32      144.50      7.79 o 
  -8   3  16        6.69        9.84      2.69 o 
  -7   3  16       34.39       27.34      3.35 o 
  -6   3  16       32.36       35.62      3.53 o 
  -5   3  16        2.77        2.33      2.22 o 
  -4   3  16      106.77      192.53     14.66 o 
  -3   3  16        2.10        1.88      2.09 o 
  -2   3  16       55.49       53.37      4.17 o 
  -1   3  16      243.00      229.86      6.90 o 
   0   3  16      276.39      282.24      7.79 o 
   1   3  16      146.61      149.42     19.24 o 
   2   3  16        7.03       10.06      3.66 o 
   3   3  16      316.58      299.06     10.92 o 
   4   3  16       58.15       79.71     11.02 o 
   5   3  16      143.36      146.17      8.40 o 
   6   3  16      586.54      542.05     15.00 o 
   7   3  16       13.28        9.49      3.28 o 
  -9   4  16       74.90       61.20      4.77 o 
  -8   4  16       42.51       38.40      3.91 o 
  -7   4  16        0.28        1.22      2.19 o 
  -6   4  16      181.68      170.03      6.81 o 
  -5   4  16        3.78        6.09      2.40 o 
  -4   4  16       64.05       59.65      3.85 o 
  -2   4  16       44.21       48.51      7.75 o 
  -1   4  16      119.84      138.05      5.44 o 
   0   4  16      684.12      603.51     13.57 o 
   1   4  16       23.72       28.59      7.74 o 
   2   4  16      334.06      336.65     14.66 o 
   3   4  16        3.49        5.32      3.81 o 
   4   4  16      142.71      118.76     13.80 o 
   5   4  16       10.03        2.24      6.63 o 
   6   4  16       21.46       45.48      7.15 o 
  -8   5  16      286.49      278.87      7.60 o 
  -7   5  16        0.05        0.74      2.05 o 
  -6   5  16      108.12       99.68      5.12 o 
  -5   5  16       34.26       33.24      3.22 o 
  -4   5  16      116.68      113.56      5.23 o 
  -3   5  16       10.80        8.77      2.49 o 
  -2   5  16        0.66        5.36      2.84 o 
  -1   5  16        1.00       -1.49      1.75 o 
   0   5  16      172.93      152.06      9.40 o 
   1   5  16      143.73      150.54      9.81 o 
   2   5  16      269.43      217.33     20.39 o 
   3   5  16       33.53       26.14      5.47 o 
   4   5  16       66.85       63.05      7.32 o 
   5   5  16      227.42      209.05     17.75 o 
   6   5  16        6.42        1.18      6.66 o 
  -8   6  16       15.17       11.76      2.45 o 
  -7   6  16        0.50        6.10      2.22 o 
  -6   6  16       37.25       39.87      3.24 o 
  -5   6  16        9.29        6.73      2.87 o 
  -4   6  16       18.32       16.92      2.39 o 
  -3   6  16        7.92        3.32      1.88 o 
  -2   6  16       21.67       29.43      2.84 o 
  -1   6  16       14.63        8.66      2.43 o 
   0   6  16        0.71        0.38      7.91 o 
   1   6  16       57.59       56.60      6.88 o 
   2   6  16       12.50        5.39      4.17 o 
   3   6  16        5.45        2.15      3.99 o 
   4   6  16        3.39        3.83      4.16 o 
   5   6  16       37.71       39.11     10.16 o 
  -7   7  16       90.95       91.90      4.85 o 
  -6   7  16        0.30        0.10      1.95 o 
  -5   7  16        2.59        6.25      2.44 o 
  -4   7  16       57.97       63.56      4.42 o 
  -3   7  16       92.25       85.15      4.99 o 
  -2   7  16       29.54       29.08      3.22 o 
  -1   7  16        8.35        5.93      6.29 o 
   0   7  16        6.46       10.45      4.39 o 
   1   7  16        2.78       -2.51      4.03 o 
   2   7  16        8.07        8.11      9.31 o 
   3   7  16       19.38       13.51      4.92 o 
   4   7  16       23.63       18.94      7.35 o 
  -6   8  16        1.95        1.45      2.35 o 
  -5   8  16        0.04       -0.97      2.16 o 
  -4   8  16       19.35       20.04      3.09 o 
  -3   8  16       30.79       28.75      3.27 o 
  -2   8  16       73.79       64.25      4.68 o 
  -1   8  16       89.67       87.40      8.44 o 
   0   8  16      204.43      227.26     13.07 o 
   1   8  16        3.53        4.10      5.71 o 
   2   8  16        0.84        2.99      4.40 o 
   3   8  16      152.67      152.23     11.80 o 
  -4   9  16        0.21       -0.04      2.21 o 
  -3   9  16        0.41       -2.10      2.17 o 
  -2   9  16       10.92        7.77      4.58 o 
  -1   9  16       32.15       38.81      8.64 o 
   0   9  16       84.09       97.57      9.22 o 
   1   9  16       13.29       10.32      5.10 o 
  -3  -9  17       46.36       38.88      8.72 o 
  -2  -9  17       30.33       29.06      8.04 o 
  -1  -9  17       22.77       14.31      6.34 o 
   0  -9  17       61.82       56.20     10.14 o 
  -5  -8  17       85.81       82.75     11.58 o 
  -4  -8  17        6.25        8.17      6.01 o 
  -3  -8  17       49.23       66.84     10.66 o 
  -2  -8  17       35.51       25.01      7.12 o 
  -1  -8  17        4.53        1.27      4.74 o 
   0  -8  17       18.03       20.85      4.57 o 
   1  -8  17        7.34        4.48      3.83 o 
   2  -8  17       83.06       73.74     17.68 o 
  -6  -7  17        8.38        9.30      4.60 o 
  -5  -7  17      104.84      112.79     13.84 o 
  -4  -7  17       56.58       54.18      9.79 o 
  -3  -7  17       33.74       33.92      7.73 o 
  -2  -7  17       90.18       79.39     11.16 o 
  -1  -7  17      235.59      227.93     12.12 o 
   0  -7  17        6.55        5.63      3.61 o 
   1  -7  17       88.31       66.27      8.80 o 
   2  -7  17       38.01       20.13      6.83 o 
   3  -7  17       68.13       44.42      4.96 o 
   4  -7  17       14.37        6.19      3.29 o 
  -7  -6  17       25.84       27.62      7.21 o 
  -6  -6  17       81.08       88.08      9.75 o 
  -5  -6  17        0.19       -1.74      6.44 o 
  -4  -6  17       51.28       43.72      6.21 o 
  -3  -6  17       38.13       40.91      7.72 o 
  -2  -6  17       62.12       67.95      6.71 o 
  -1  -6  17        0.02       -5.10      2.55 o 
   0  -6  17       71.19       71.76     12.92 o 
   1  -6  17      232.80      175.88      9.84 o 
   2  -6  17      102.12      100.77      6.64 o 
   3  -6  17       18.87       20.39      3.73 o 
   4  -6  17        0.88       -0.18      2.73 o 
   5  -6  17        4.11        1.72      3.81 o 
  -8  -5  17       83.25       99.61      8.99 o 
  -7  -5  17       16.11       14.50      4.64 o 
  -6  -5  17       52.22       34.62      5.72 o 
  -5  -5  17        0.42       -0.65      3.52 o 
  -4  -5  17       21.69       12.05      3.51 o 
  -3  -5  17       11.17        7.32      2.51 o 
  -2  -5  17      101.76      112.11      5.79 o 
  -1  -5  17       11.01       10.68      3.58 o 
   0  -5  17        4.12        5.20      3.36 o 
   1  -5  17        0.34        4.60      3.31 o 
   2  -5  17       44.01       42.12      4.52 o 
   3  -5  17      106.66      106.77     10.85 o 
   4  -5  17        0.02        2.84      3.36 o 
   5  -5  17        2.87       -0.33      3.15 o 
  -8  -4  17       12.53       18.76      6.92 o 
  -7  -4  17      179.39      182.34      8.89 o 
  -6  -4  17        1.08        0.57      2.81 o 
  -5  -4  17      104.40       92.87      6.69 o 
  -4  -4  17       13.67       10.47      3.27 o 
  -3  -4  17       91.79       96.41      6.44 o 
  -2  -4  17        0.62        2.78      2.06 o 
  -1  -4  17        0.12       -0.24      2.75 o 
   0  -4  17        9.41        9.12      2.95 o 
   1  -4  17        1.15        5.01      2.60 o 
   2  -4  17        0.40        8.63      2.71 o 
   3  -4  17        0.34       -1.08      2.42 o 
   4  -4  17      152.91      141.61      9.63 o 
   5  -4  17      111.76      105.92      6.23 o 
   6  -4  17       24.16       20.35      3.54 o 
  -9  -3  17       56.02       61.99      6.00 o 
  -8  -3  17      103.68       98.85      7.16 o 
  -7  -3  17        8.34       11.11      3.58 o 
  -6  -3  17       45.45       55.41      5.25 o 
  -5  -3  17      331.44      312.13     14.33 o 
  -4  -3  17       13.06       17.31      3.44 o 
  -3  -3  17       99.21      111.91      6.89 o 
  -2  -3  17        3.54        4.07      2.21 o 
  -1  -3  17      511.85      484.38     12.23 o 
   0  -3  17      368.98      430.02     16.82 o 
   1  -3  17      105.57      168.75      9.37 o 
   2  -3  17       11.84        5.74      2.63 o 
   3  -3  17        5.98       13.10      3.05 o 
   4  -3  17      122.97      103.83      8.07 o 
   5  -3  17       32.65       29.07      5.08 o 
   6  -3  17       77.88       81.95      5.58 o 
  -9  -2  17        0.90        3.21      3.34 o 
  -8  -2  17       52.31       56.04      5.50 o 
  -7  -2  17        6.04       12.74      3.42 o 
  -6  -2  17       45.35       50.98      4.95 o 
  -5  -2  17       48.06       45.38      4.69 o 
  -4  -2  17     1050.64      937.71     25.68 o 
  -3  -2  17        1.64       29.61      3.74 o 
  -2  -2  17      347.41      374.11     11.99 o 
  -1  -2  17      183.14      149.35      5.38 o 
   0  -2  17       32.74       32.34      3.96 o 
   1  -2  17      124.88      116.87      6.89 o 
   2  -2  17      115.09      141.59      7.25 o 
   3  -2  17      112.10      122.63     11.81 o 
   4  -2  17        0.46        7.74      2.99 o 
   5  -2  17       50.74       50.46      4.47 o 
   6  -2  17        8.39       27.14      3.68 o 
  -9  -1  17      110.10      149.58      8.13 o 
  -8  -1  17        3.74        5.63      4.07 o 
  -7  -1  17       32.62       56.09      5.54 o 
  -6  -1  17       30.87       24.22      3.83 o 
  -5  -1  17        3.09       58.21      5.05 o 
  -4  -1  17      149.20      153.69      6.15 o 
  -3  -1  17       44.79       43.95      3.78 o 
  -2  -1  17       81.56       75.60      4.63 o 
  -1  -1  17        7.65       14.81      2.38 o 
   0  -1  17        5.41       18.70      2.71 o 
   1  -1  17      424.93      400.67     12.99 o 
   2  -1  17        1.97       15.60      4.60 o 
   3  -1  17       85.62       71.37      8.06 o 
   4  -1  17      421.71      381.88     13.34 o 
   5  -1  17       39.03       30.75      3.80 o 
   6  -1  17        0.15        1.61      2.41 o 
  -9   0  17        0.00       -1.91      2.78 o 
  -8   0  17        3.17        6.18      3.15 o 
  -7   0  17       25.27       43.78      4.74 o 
  -6   0  17       57.83       47.16      4.89 o 
  -5   0  17       30.30       33.50      3.45 o 
  -4   0  17       13.31        1.32      2.15 o 
  -3   0  17        0.21        1.70      2.14 o 
  -2   0  17        9.61        5.55      2.32 o 
  -1   0  17      174.31      222.82      7.60 o 
   0   0  17       17.89       22.70      2.68 o 
   1   0  17       74.06      100.02      5.06 o 
   2   0  17       33.23       34.62      5.18 o 
   3   0  17       14.46       26.09      5.09 o 
   4   0  17        1.08       13.46      5.87 o 
   5   0  17      169.76      172.64      7.34 o 
   6   0  17        0.01       -2.73      2.36 o 
  -9   1  17      316.44      270.34     20.07 o 
  -8   1  17       15.44       16.36      3.63 o 
  -7   1  17      161.17      131.45      7.36 o 
  -6   1  17        6.24       15.00      2.85 o 
  -5   1  17      224.95      192.56      8.64 o 
  -4   1  17      170.62      164.67      6.50 o 
  -3   1  17        6.02       16.56      2.82 o 
  -2   1  17        0.16       19.19      2.88 o 
  -1   1  17       19.24       26.13      3.19 o 
   0   1  17       56.56       48.96      3.92 o 
   1   1  17      281.98      337.93      9.91 o 
   2   1  17       48.40       46.62      5.99 o 
   3   1  17        8.16       29.27      9.05 o 
   4   1  17       89.04      175.39     10.58 o 
   5   1  17       10.90       15.53      3.78 o 
   6   1  17        3.00        2.49      2.65 o 
  -9   2  17       23.53       25.03      4.09 o 
  -8   2  17       60.02       72.45      5.80 o 
  -7   2  17       25.71       30.20      3.51 o 
  -6   2  17      153.76      122.20      6.11 o 
  -5   2  17       23.75       29.33      3.42 o 
  -4   2  17      462.88      530.80     13.96 o 
  -3   2  17      153.46      155.32      6.30 o 
  -2   2  17      436.51      446.55     16.74 o 
  -1   2  17        1.09       34.82      3.83 o 
   0   2  17        4.06        6.13      2.37 o 
   1   2  17       43.97       71.79      6.78 o 
   2   2  17      175.35      187.14      8.25 o 
   3   2  17      260.23      235.79     15.31 o 
   4   2  17       67.91       61.70      7.35 o 
   5   2  17        6.84       21.72      5.86 o 
   6   2  17      150.48      131.48      8.67 o 
  -9   3  17       70.50       64.69      5.69 o 
  -8   3  17      121.68      119.29      6.23 o 
  -7   3  17        4.37        1.61      2.22 o 
  -6   3  17      158.97      155.52      6.58 o 
  -5   3  17      350.35      352.20     16.40 o 
  -4   3  17        3.34        5.20      2.48 o 
  -3   3  17       29.75       59.43      6.06 o 
  -2   3  17       10.28       13.64      2.78 o 
   0   3  17      738.87      678.23     16.81 o 
   1   3  17      496.52      455.13     18.05 o 
   2   3  17        2.12        3.01      3.68 o 
   3   3  17       40.93       50.79      9.52 o 
   4   3  17      166.29      151.38     10.43 o 
   5   3  17       15.53       13.87      5.02 o 
   6   3  17      253.60      220.90     12.67 o 
  -8   4  17      197.72      180.43      7.35 o 
  -7   4  17       45.49       42.48      3.99 o 
  -6   4  17       19.33       13.63      2.92 o 
  -5   4  17        9.19       10.22      2.53 o 
  -4   4  17        0.47       -0.15      1.88 o 
  -3   4  17      146.64      153.49      5.70 o 
  -2   4  17       75.82       67.45      4.22 o 
  -1   4  17        0.01        3.65      2.11 o 
   0   4  17        0.00       -0.34      2.42 o 
   1   4  17       26.31       13.54      4.42 o 
   2   4  17      149.43      146.84     12.09 o 
   3   4  17        0.13       -2.21      3.65 o 
   4   4  17       55.34       43.21      9.18 o 
   5   4  17      258.39      289.28     21.50 o 
   6   4  17       19.21        4.41      7.23 o 
  -8   5  17       43.03       45.84      3.89 o 
  -7   5  17       49.95       63.34      4.30 o 
  -6   5  17        3.02        4.74      2.19 o 
  -5   5  17       19.43       21.34      3.13 o 
  -4   5  17        4.40        3.26      2.15 o 
  -3   5  17        1.23       -0.16      1.99 o 
  -2   5  17        5.83        9.28      2.32 o 
  -1   5  17        9.18       10.54      2.48 o 
   0   5  17       23.53       30.41     11.26 o 
   1   5  17      171.33      172.78     10.43 o 
   2   5  17        0.01        8.18      4.21 o 
   3   5  17       15.71       24.68      5.36 o 
   4   5  17        1.81       -3.00      5.87 o 
   5   5  17        3.13       -4.87      6.70 o 
  -7   6  17       16.26       20.35      3.34 o 
  -6   6  17       22.68       25.60      2.93 o 
  -5   6  17       61.34       67.16      4.15 o 
  -4   6  17        8.20        0.74      1.90 o 
  -3   6  17       20.29       23.26      4.38 o 
  -2   6  17       19.16       15.20      3.15 o 
  -1   6  17       27.01       16.11      3.18 o 
   0   6  17       36.31       37.47      6.06 o 
   1   6  17       50.98       55.25      6.90 o 
   2   6  17      470.82      409.73     17.73 o 
   3   6  17      297.45      307.94     15.55 o 
   4   6  17       16.66       33.88      6.23 o 
  -6   7  17       43.61       47.97      3.74 o 
  -5   7  17       56.45       44.82      3.56 o 
  -4   7  17      141.32      151.53      6.52 o 
  -3   7  17        4.27       -2.04      2.04 o 
  -2   7  17        3.64       -0.27      2.09 o 
  -1   7  17      133.60      112.23     12.66 o 
   0   7  17       26.49       26.06      5.57 o 
   1   7  17       63.40       53.23      6.97 o 
   2   7  17      157.43      143.26     11.09 o 
   3   7  17      232.39      251.48     13.59 o 
  -5   8  17      112.12      120.14      6.34 o 
  -4   8  17        5.87        3.07      2.45 o 
  -3   8  17       67.57       68.98      4.78 o 
  -2   8  17       52.83       51.13      4.72 o 
  -1   8  17        2.02       -0.19      4.01 o 
   0   8  17       29.60       27.10     14.27 o 
   1   8  17      112.51       97.20      9.22 o 
   2   8  17      168.60      156.50     11.20 o 
  -4  -8  18       61.22       66.30     10.87 o 
  -3  -8  18       11.95        5.28      5.17 o 
  -2  -8  18        0.00       -2.32      4.88 o 
  -1  -8  18       28.91       27.41      7.75 o 
   0  -8  18       31.99       24.39      5.20 o 
   1  -8  18      111.35       92.81     18.53 o 
  -6  -7  18       38.56       35.27      6.50 o 
  -5  -7  18       39.31       30.41      9.87 o 
  -4  -7  18       53.93       50.60      6.91 o 
  -3  -7  18        2.37        9.07      5.58 o 
  -2  -7  18       22.87       20.53      7.17 o 
  -1  -7  18       76.76       45.84      7.32 o 
   0  -7  18       59.47       69.36     14.74 o 
   1  -7  18       19.93       28.22      5.37 o 
   2  -7  18        5.19        3.61      3.74 o 
   3  -7  18      396.71      414.18     14.40 o 
  -7  -6  18      225.01      218.46     16.04 o 
  -6  -6  18        2.66        7.75      4.27 o 
  -5  -6  18       51.03       46.92      6.59 o 
  -4  -6  18       68.40       69.68      6.14 o 
  -3  -6  18       69.33       73.70      7.43 o 
  -2  -6  18        1.11        0.58      2.98 o 
  -1  -6  18       43.33       35.65      5.33 o 
   0  -6  18       35.19       33.74      5.63 o 
   1  -6  18      176.09      174.75     10.20 o 
   2  -6  18       43.01       33.06      4.42 o 
   3  -6  18        5.86        3.76      2.97 o 
   4  -6  18       41.00       51.82      6.74 o 
  -7  -5  18       57.46       53.19      5.84 o 
  -6  -5  18       25.20       14.52      3.88 o 
  -5  -5  18       72.89       74.45      6.33 o 
  -4  -5  18       25.64       17.70      3.81 o 
  -3  -5  18        1.33       -1.01      2.68 o 
  -2  -5  18       79.80       76.11      6.98 o 
  -1  -5  18       14.22       12.22      3.90 o 
   0  -5  18        8.04        8.91      3.67 o 
   1  -5  18        7.95        3.92      2.84 o 
   2  -5  18        0.04        8.16      2.96 o 
   3  -5  18       63.54       63.58      5.54 o 
   4  -5  18       21.37       28.35     11.20 o 
  -8  -4  18        0.40        2.18      3.46 o 
  -7  -4  18       61.57       51.29      5.69 o 
  -6  -4  18       27.67       30.81      6.29 o 
  -5  -4  18        2.84       -3.69      2.49 o 
  -4  -4  18       56.06       49.60      5.84 o 
  -3  -4  18       13.14       26.56      8.22 o 
  -2  -4  18       33.89       29.36      3.46 o 
  -1  -4  18       26.20       27.38      4.80 o 
   0  -4  18       17.63       35.68      4.88 o 
   1  -4  18       13.04       12.63      3.22 o 
   2  -4  18        0.09        8.58      2.83 o 
   3  -4  18       89.96       72.10      8.55 o 
   4  -4  18       42.73       49.14     12.27 o 
   5  -4  18      101.13       94.96      8.90 o 
  -8  -3  18       67.15       63.59      6.10 o 
  -7  -3  18        0.92        0.21      2.96 o 
  -6  -3  18        1.48        8.90      3.33 o 
  -5  -3  18      184.35      152.53      7.83 o 
  -4  -3  18        3.07        7.46      3.08 o 
  -3  -3  18       75.11      134.80      7.13 o 
  -2  -3  18       26.20       22.71      3.09 o 
  -1  -3  18      163.32      140.99      7.68 o 
   0  -3  18       24.85       16.23      3.30 o 
   1  -3  18       28.85       34.99      5.16 o 
   2  -3  18       28.86       31.81      4.09 o 
   3  -3  18       48.11       44.36      5.92 o 
   4  -3  18        1.04       -3.04      3.49 o 
   5  -3  18      231.47      210.77     12.53 o 
  -9  -2  18       63.55       63.95      8.26 o 
  -8  -2  18        2.77        4.95      3.33 o 
  -7  -2  18        1.60        6.57      3.24 o 
  -6  -2  18       47.47       43.56      4.88 o 
  -5  -2  18       62.35       68.81      5.80 o 
  -4  -2  18      393.30      369.29     17.84 o 
  -3  -2  18       52.64       65.73      5.32 o 
  -2  -2  18      179.79      155.16      6.38 o 
  -1  -2  18      228.15      214.40      7.13 o 
   0  -2  18       45.03       44.79      4.49 o 
   1  -2  18       43.42       47.56      4.74 o 
   2  -2  18       25.19       23.78      6.80 o 
   3  -2  18       26.70       27.60      8.08 o 
   4  -2  18        1.55       32.41      5.26 o 
   5  -2  18       88.85       90.76      8.79 o 
   6  -2  18       14.94       17.20      4.19 o 
  -9  -1  18        9.75       15.91      4.01 o 
  -8  -1  18        1.24        2.30      3.16 o 
  -7  -1  18       31.83       53.13      6.66 o 
  -6  -1  18        0.04       28.43      4.44 o 
  -5  -1  18       10.11       46.54      6.70 o 
  -4  -1  18        4.70       16.46      3.42 o 
  -3  -1  18      241.57      228.42      8.15 o 
  -2  -1  18      713.80      691.87     17.10 o 
  -1  -1  18       30.52       38.56      3.62 o 
   0  -1  18       91.45      109.74      5.65 o 
   1  -1  18      249.38      227.84      9.27 o 
   2  -1  18        0.01       -0.71      3.12 o 
   3  -1  18        0.18       24.63      4.77 o 
   4  -1  18       71.19       73.33      7.71 o 
   5  -1  18       55.21      116.58      9.79 o 
   6  -1  18        0.35        1.79      5.42 o 
  -9   0  18       43.37       52.71      5.58 o 
  -8   0  18      219.45      257.39     10.48 o 
  -7   0  18        0.53        0.42      3.62 o 
  -6   0  18       42.65       32.66      4.21 o 
  -5   0  18        2.06        2.05      3.65 o 
  -4   0  18       35.90       51.01      4.15 o 
  -3   0  18        6.45        2.82      2.32 o 
  -2   0  18      171.97      198.51      7.28 o 
  -1   0  18       29.84       39.85      3.74 o 
   0   0  18       16.37       17.60      2.90 o 
   1   0  18      129.94      168.65     10.07 o 
   2   0  18       49.72       64.16      7.00 o 
   3   0  18       16.66       17.66      6.91 o 
   4   0  18        2.28        3.26      5.43 o 
   5   0  18        3.76        6.99      4.37 o 
   6   0  18       47.46       62.73      6.33 o 
  -9   1  18       26.99       31.63      4.56 o 
  -8   1  18        0.06        0.61      3.01 o 
  -7   1  18       88.13       74.16      5.95 o 
  -6   1  18      114.94      113.98     10.09 o 
  -5   1  18      113.73      130.09      6.15 o 
  -4   1  18       28.63       37.11      3.74 o 
  -3   1  18       66.80      120.52      6.02 o 
  -2   1  18        0.07      210.76      9.49 o 
  -1   1  18        2.87       13.70      3.27 o 
   0   1  18       23.32       58.72      5.10 o 
   1   1  18        0.51       75.85      4.84 o 
   2   1  18        5.70        5.53      4.00 o 
   3   1  18      114.42      108.53     14.39 o 
   4   1  18       10.08       17.33      4.76 o 
   5   1  18      301.78      294.72     14.75 o 
   6   1  18       36.41       19.83      5.73 o 
  -9   2  18       38.40       51.45      5.38 o 
  -8   2  18       25.91       33.16      4.42 o 
  -7   2  18       12.87       11.50      2.98 o 
  -6   2  18        0.01        4.37      2.47 o 
  -5   2  18       23.23       38.24      3.87 o 
  -3   2  18      169.68      134.84      6.17 o 
  -2   2  18       16.70       44.79      3.90 o 
  -1   2  18       14.51       69.34      6.05 o 
   0   2  18       28.29       39.44      6.51 o 
   1   2  18        1.17        4.10      3.77 o 
   2   2  18        3.38        5.45      6.08 o 
   3   2  18        4.45       22.22      4.99 o 
   4   2  18      171.90      165.32     11.10 o 
   5   2  18        0.00       17.68      7.04 o 
   6   2  18        6.14        4.34      4.63 o 
  -8   3  18        1.06        7.79      2.81 o 
  -7   3  18        1.88        4.98      2.64 o 
  -6   3  18        0.48        1.88      2.40 o 
  -5   3  18        4.69       21.16      5.40 o 
  -4   3  18       76.29       68.85      4.96 o 
  -3   3  18      229.77      214.17      8.88 o 
  -2   3  18        3.31        6.20      2.26 o 
  -1   3  18       11.27       35.58      4.90 o 
   0   3  18       14.83       20.23      4.17 o 
   1   3  18       22.39       27.93      5.17 o 
   2   3  18        0.36        1.57      8.05 o 
   3   3  18        0.07        4.10      5.83 o 
   4   3  18        1.27        2.76      9.03 o 
   5   3  18      104.63      171.68     11.71 o 
  -8   4  18       35.62       24.24      3.74 o 
  -7   4  18       10.01       16.98      3.78 o 
  -6   4  18        3.77        8.75      2.74 o 
  -5   4  18        2.02        2.19      2.15 o 
  -4   4  18       20.23       14.59      3.42 o 
  -3   4  18      302.23      270.44      8.07 o 
  -2   4  18       15.40       13.32      2.60 o 
  -1   4  18        3.11        3.67      2.26 o 
   0   4  18      179.39      168.20     10.46 o 
   1   4  18      111.92      107.42     17.25 o 
   2   4  18      102.72      107.73      9.07 o 
   3   4  18        7.51       19.03      7.71 o 
   4   4  18        2.92        0.85      5.95 o 
   5   4  18        5.16       16.66      8.01 o 
  -7   5  18       27.27       28.22      3.27 o 
  -6   5  18       26.49       17.65      3.32 o 
  -5   5  18       91.46       63.03      4.76 o 
  -4   5  18        0.27       -1.20      2.05 o 
  -3   5  18        0.61       -0.75      2.08 o 
  -2   5  18       24.77       22.10      2.97 o 
  -1   5  18        8.35       14.23      3.09 o 
   0   5  18       51.34       51.65     12.37 o 
   1   5  18       40.46       44.50      6.50 o 
   2   5  18      116.69      107.95     13.99 o 
   3   5  18      122.28      142.35     10.86 o 
   4   5  18        3.45        2.82      7.15 o 
  -6   6  18      103.19      112.06      5.39 o 
  -5   6  18       11.63       14.69      2.62 o 
  -4   6  18       90.51       89.97      4.76 o 
  -3   6  18       71.80       71.73      4.28 o 
  -2   6  18       14.27       10.15      2.35 o 
  -1   6  18       89.30       87.43     11.03 o 
   0   6  18       35.13       25.08      6.04 o 
   1   6  18      265.43      244.94     13.08 o 
   2   6  18        5.01       -1.61      5.22 o 
   3   6  18       33.39       43.38      6.90 o 
  -5   7  18      135.90      152.89      6.16 o 
  -4   7  18       11.35        8.43      2.67 o 
  -3   7  18        8.00       11.59      2.85 o 
  -2   7  18        5.05        6.55      2.54 o 
  -1   7  18        4.74        2.75      4.32 o 
   0   7  18        6.41        4.53      4.30 o 
   1   7  18        1.93       -3.84      4.15 o 
   2   7  18       57.78       71.84      8.36 o 
  -3   8  18      115.38      124.35      6.44 o 
  -2   8  18        6.64        9.29      4.78 o 
  -1   8  18       32.61       32.66      6.44 o 
   0   8  18        7.75        5.93      4.77 o 
  -4  -7  19       25.14       20.09      7.34 o 
  -3  -7  19       65.17       60.34     10.11 o 
  -2  -7  19       80.49       54.67     10.08 o 
  -1  -7  19      106.78       87.76     12.44 o 
   0  -7  19      161.40      146.52     28.21 o 
   1  -7  19      148.59      168.58     11.17 o 
  -6  -6  19        1.58       -0.70      3.33 o 
  -5  -6  19        0.32        0.36      3.15 o 
  -4  -6  19       54.86       50.18      5.62 o 
  -3  -6  19       23.17       26.96      7.60 o 
  -2  -6  19       62.66       57.04      9.83 o 
  -1  -6  19      309.75      324.09     14.70 o 
   0  -6  19       48.76       59.90     12.21 o 
   1  -6  19       67.43       91.50      8.41 o 
   2  -6  19        1.33        2.37      2.85 o 
   3  -6  19       91.22       75.58      6.34 o 
  -7  -5  19       69.06       68.95      8.01 o 
  -6  -5  19       75.04       98.74     10.13 o 
  -5  -5  19       29.77       30.58      4.65 o 
  -4  -5  19        0.31        1.54      3.02 o 
  -3  -5  19        3.19        9.22      4.14 o 
  -2  -5  19       13.54       20.37      7.08 o 
  -1  -5  19       92.89      100.50      8.41 o 
   0  -5  19        0.95       -3.14      3.66 o 
   1  -5  19      165.89      152.75     10.95 o 
   2  -5  19       23.93       21.50      3.96 o 
   3  -5  19       11.13       13.04      3.49 o 
   4  -5  19      122.59      128.89     10.23 o 
  -7  -4  19        1.40        4.82      3.41 o 
  -6  -4  19       46.35       42.44      5.31 o 
  -5  -4  19        0.13       -1.24      2.86 o 
  -4  -4  19        5.06       -1.01      2.84 o 
  -3  -4  19       19.74       14.34      3.60 o 
  -2  -4  19        0.14       -2.73      2.87 o 
  -1  -4  19        3.97        2.31      3.32 o 
   0  -4  19        3.49       11.27      3.44 o 
   1  -4  19        8.85        7.59      3.10 o 
   2  -4  19      128.08      147.16      7.93 o 
   3  -4  19      110.96      107.87      9.22 o 
   4  -4  19       66.91       66.71     11.89 o 
  -8  -3  19       67.83       79.15      6.86 o 
  -7  -3  19       52.39       58.18      6.89 o 
  -6  -3  19       26.87       19.11      4.04 o 
  -5  -3  19        0.28       13.04      5.95 o 
  -4  -3  19      105.01      102.07      7.01 o 
  -3  -3  19      149.29      156.16      7.87 o 
  -2  -3  19       24.77       16.04      5.08 o 
  -1  -3  19       24.05       20.05      3.59 o 
   0  -3  19       47.03       46.18      4.80 o 
   1  -3  19      123.94      120.85      7.40 o 
   2  -3  19        0.38        9.55      5.59 o 
   3  -3  19       51.49       64.72      7.00 o 
   4  -3  19       16.30        8.35      4.46 o 
   5  -3  19       12.30       19.28      5.27 o 
  -8  -2  19       76.83       65.15      6.35 o 
  -7  -2  19       43.58       33.17      4.87 o 
  -6  -2  19       37.23       31.99      4.40 o 
  -5  -2  19        2.19       16.59      3.70 o 
  -4  -2  19       12.99       59.63      5.31 o 
  -3  -2  19        3.00       18.02      3.69 o 
  -2  -2  19       23.63       42.61      3.95 o 
  -1  -2  19       41.37       40.84      4.58 o 
   0  -2  19       22.45       19.89      3.88 o 
   1  -2  19       21.73       24.58      3.87 o 
   2  -2  19       75.04       84.05      7.92 o 
   3  -2  19      199.76      211.49     13.46 o 
   4  -2  19        0.73       15.84      7.02 o 
   5  -2  19        0.72       11.71      4.77 o 
  -8  -1  19      170.87      163.29      8.67 o 
  -7  -1  19       11.46       22.65      4.02 o 
  -6  -1  19       19.56       16.33      3.82 o 
  -5  -1  19       77.27       78.80      6.17 o 
  -4  -1  19      339.99      314.50     11.68 o 
  -3  -1  19       80.48       79.51      5.11 o 
  -2  -1  19      448.10      413.57     12.28 o 
  -1  -1  19       94.52       96.78      5.70 o 
   0  -1  19       99.38      151.81      8.10 o 
   1  -1  19       12.29       51.58      4.97 o 
   2  -1  19       28.39       20.64      4.87 o 
   3  -1  19        0.49       -2.87      3.27 o 
   4  -1  19       16.33       11.38      6.64 o 
   5  -1  19       94.05       61.09      8.40 o 
  -8   0  19       57.39       65.96      8.48 o 
  -7   0  19       15.85       20.14      3.89 o 
  -6   0  19       76.75      107.49      7.19 o 
  -5   0  19       21.94       35.41      4.52 o 
  -4   0  19        0.16       -5.26      2.71 o 
  -3   0  19       25.07       31.16      4.53 o 
  -2   0  19        3.39        2.62      2.46 o 
  -1   0  19        3.43        4.68      2.48 o 
   0   0  19       35.02       44.66      4.68 o 
   1   0  19       77.64      100.07      6.80 o 
   2   0  19       63.68       69.24     19.69 o 
   3   0  19       16.11       16.48      6.86 o 
   4   0  19        2.70        1.80      4.15 o 
   5   0  19       26.94       36.87      6.37 o 
  -8   1  19       69.41       90.89      6.81 o 
  -7   1  19       40.78       51.34      5.27 o 
  -6   1  19        3.77       17.17      4.78 o 
  -5   1  19       34.59       36.97      3.85 o 
  -4   1  19       32.95      115.77      6.27 o 
  -3   1  19       50.34       63.79      4.81 o 
  -2   1  19        3.65      117.64      8.94 o 
  -1   1  19       25.67       54.39      4.45 o 
   0   1  19      116.95      140.90      7.64 o 
   1   1  19      158.38      148.19     14.81 o 
   2   1  19        6.98       11.92      5.53 o 
   3   1  19        7.18        2.82      4.07 o 
   4   1  19       14.01       17.63      5.21 o 
   5   1  19       21.78       37.98      6.67 o 
  -8   2  19       19.67       27.45      4.40 o 
  -7   2  19        5.51       12.32      3.64 o 
  -6   2  19       22.88       18.77      3.24 o 
  -5   2  19       85.65       76.58      5.30 o 
  -4   2  19      156.36      149.09      6.60 o 
  -3   2  19       49.29       52.59      4.39 o 
  -2   2  19       77.53      106.15      6.06 o 
  -1   2  19        6.75       10.78      2.89 o 
   0   2  19        7.35       11.07      3.33 o 
   1   2  19        1.52        1.25      3.77 o 
   2   2  19       76.58       90.48     12.25 o 
   3   2  19       86.81      102.16     16.07 o 
   4   2  19       67.99       68.33      8.25 o 
   5   2  19       48.58       55.23      7.55 o 
  -8   3  19       30.06       43.22      5.16 o 
  -7   3  19       63.20       75.36      5.37 o 
  -6   3  19        0.79        7.37      2.70 o 
  -5   3  19      293.99      256.68      8.97 o 
  -4   3  19       13.90       27.11      3.50 o 
  -3   3  19       91.03      123.85      6.41 o 
  -2   3  19        7.58        6.64      2.40 o 
  -1   3  19        4.26        7.05      2.72 o 
   0   3  19       42.94       55.74      8.23 o 
   1   3  19      111.88      118.87      9.48 o 
   2   3  19      165.02      146.27     16.53 o 
   3   3  19      141.62      129.06     15.21 o 
   4   3  19       10.42       11.30      7.17 o 
  -7   4  19       55.66       49.56      6.85 o 
  -6   4  19       38.83       30.67      3.32 o 
  -5   4  19        9.82        6.36      2.50 o 
  -4   4  19        0.00        1.44      2.20 o 
  -3   4  19        0.28        5.08      2.32 o 
  -2   4  19        0.08        0.26      2.19 o 
  -1   4  19       18.62       11.70      3.03 o 
   0   4  19      245.64      224.27     12.14 o 
   1   4  19        0.40        2.02      4.08 o 
   2   4  19        7.53       19.31      5.03 o 
   3   4  19        0.37        5.95      6.69 o 
   4   4  19        2.55       15.99      8.12 o 
  -6   5  19        0.72        4.43      2.38 o 
  -5   5  19       18.64       10.63      2.67 o 
  -4   5  19       14.63       11.00      2.66 o 
  -3   5  19       51.24       52.32      5.18 o 
  -2   5  19       50.76       54.34      5.25 o 
  -1   5  19        0.40        0.77      3.96 o 
   0   5  19       90.69       73.38      8.09 o 
   1   5  19       99.63       72.01      7.92 o 
   2   5  19        0.00       -3.76      3.85 o 
   3   5  19       65.65       66.77     12.37 o 
  -5   6  19        0.28       -2.02      2.03 o 
  -4   6  19       45.49       47.89      4.13 o 
  -3   6  19        1.85        0.68      2.02 o 
  -2   6  19        8.66        4.71      2.26 o 
  -1   6  19        0.63       -3.64      3.89 o 
   0   6  19       17.04       24.48      5.74 o 
   1   6  19       16.60       20.84      5.57 o 
   2   6  19      163.23      173.79     11.81 o 
  -4   7  19        3.81       -0.70      2.43 o 
  -3   7  19       12.98       11.26      2.87 o 
  -2   7  19        1.57       -0.83      4.20 o 
  -1   7  19       62.15       51.76      7.31 o 
   0   7  19        4.63        4.63      4.64 o 
  -2  -7  20      155.56      144.44     15.66 o 
  -1  -7  20       17.79       10.06      6.49 o 
  -4  -6  20       29.72       22.74      5.60 o 
  -3  -6  20       53.91       55.20     10.16 o 
  -2  -6  20        0.59       -0.66      4.66 o 
  -1  -6  20       30.74       18.81      4.93 o 
   0  -6  20      588.51      544.80     21.41 o 
   1  -6  20       35.09       43.75      6.29 o 
  -6  -5  20        0.22        2.76      3.60 o 
  -5  -5  20        0.19        5.76      3.55 o 
  -4  -5  20       23.05       21.73      4.14 o 
  -3  -5  20        0.72        1.09      4.90 o 
  -2  -5  20       89.22      100.57      8.75 o 
  -1  -5  20       66.78       54.19      6.70 o 
   0  -5  20       67.00       67.96     13.49 o 
   1  -5  20        2.39        5.04      3.78 o 
   2  -5  20        0.22       -1.64      4.59 o 
  -6  -4  20       46.95       58.52      8.06 o 
  -5  -4  20       21.51       27.55      4.49 o 
  -4  -4  20        9.50        7.60      3.50 o 
  -3  -4  20        1.31       10.79      3.44 o 
  -2  -4  20       23.13       24.84      4.63 o 
  -1  -4  20       56.11       61.90      6.86 o 
   0  -4  20      102.25       98.34      9.05 o 
   1  -4  20      265.11      240.76     10.29 o 
   2  -4  20       21.79       16.85      5.09 o 
   3  -4  20       84.42       95.28      8.84 o 
  -7  -3  20        3.76        0.42      3.32 o 
  -6  -3  20       92.33       95.89      7.32 o 
  -5  -3  20      140.94      140.04      8.61 o 
  -4  -3  20       46.19       50.83      5.37 o 
  -3  -3  20      506.21      435.03     14.65 o 
  -2  -3  20        8.79        5.53      5.24 o 
  -1  -3  20       12.63       18.43      3.63 o 
   0  -3  20      286.92      276.21     10.84 o 
   1  -3  20      217.76      219.36      9.62 o 
   2  -3  20       14.34       29.92      7.61 o 
   3  -3  20       83.05       96.40      9.08 o 
   4  -3  20       34.80       40.55      9.13 o 
  -7  -2  20       12.32       30.37      4.66 o 
  -6  -2  20       46.97       45.25      5.31 o 
  -5  -2  20        2.19        4.97      3.13 o 
  -4  -2  20       95.58      117.60      7.56 o 
  -3  -2  20        0.41       19.37      4.45 o 
  -2  -2  20       16.57       30.33      6.43 o 
  -1  -2  20       42.04       60.47      5.57 o 
   0  -2  20      333.39      279.43     10.93 o 
   1  -2  20       43.26       52.08      7.05 o 
   2  -2  20       25.88       29.84      5.45 o 
   3  -2  20        0.00       13.05      4.77 o 
   4  -2  20       90.52       86.59      8.85 o 
  -7  -1  20      148.20      150.18      8.77 o 
  -6  -1  20       47.53       45.49      5.16 o 
  -5  -1  20       67.65       87.39      6.77 o 
  -4  -1  20      403.64      448.29     15.01 o 
  -3  -1  20        7.01       32.84      3.73 o 
  -2  -1  20       13.55       14.30      3.01 o 
  -1  -1  20      219.49      190.82      8.63 o 
   0  -1  20      133.92      140.55      8.32 o 
   1  -1  20        5.43       12.36      3.43 o 
   2  -1  20        0.04        0.31      3.79 o 
   3  -1  20       36.83       47.01      6.85 o 
   4  -1  20        0.08       -1.73      3.85 o 
  -7   0  20       13.27       24.11      4.43 o 
  -6   0  20       10.16       14.23      4.17 o 
  -5   0  20       77.46      118.65      9.24 o 
  -4   0  20       16.38       16.12      3.21 o 
  -3   0  20       11.95       18.53      3.27 o 
  -2   0  20      160.89      176.85      7.18 o 
  -1   0  20        4.18        2.42      2.88 o 
   0   0  20       46.68       48.77      6.69 o 
   1   0  20        0.07       -1.35      3.53 o 
   2   0  20        2.32        1.01      3.74 o 
   3   0  20        8.53       10.08      4.32 o 
   4   0  20        1.82        5.42      4.22 o 
  -7   1  20       50.34       62.80      5.84 o 
  -6   1  20        5.21       11.67      3.94 o 
  -5   1  20      113.59      120.01      6.41 o 
  -4   1  20      151.37      247.12      8.77 o 
  -3   1  20      118.69      114.71      6.40 o 
  -2   1  20       17.73       21.90      3.43 o 
  -1   1  20       10.24       67.99      5.74 o 
   0   1  20       56.27       77.42      6.11 o 
   1   1  20       24.51       15.25      7.31 o 
   2   1  20        1.16       -3.81      5.18 o 
   3   1  20       60.38       59.06     12.25 o 
   4   1  20        2.06       10.49      4.66 o 
  -7   2  20      102.97       91.19      6.97 o 
  -6   2  20        6.13       11.97      3.14 o 
  -5   2  20        4.33        3.93      2.64 o 
  -4   2  20      226.24      208.86      8.03 o 
  -3   2  20      125.41      131.13      6.96 o 
  -2   2  20       53.09       71.32      5.76 o 
  -1   2  20       28.68       37.29      4.84 o 
   0   2  20       40.35       94.73      8.28 o 
   1   2  20        0.56       19.00      7.43 o 
   2   2  20       62.40       47.62     10.28 o 
   3   2  20       46.55       48.02     10.21 o 
   4   2  20       41.43       48.31      7.33 o 
  -7   3  20       12.04        5.78      2.95 o 
  -6   3  20       23.76       18.44      3.33 o 
  -5   3  20       36.06       53.31      4.64 o 
  -4   3  20       35.92       44.82      4.36 o 
  -2   3  20       12.83       10.43      2.69 o 
  -1   3  20       38.15       42.97      5.11 o 
   0   3  20      250.84      257.72     13.18 o 
   1   3  20      133.77      161.91     10.81 o 
   2   3  20      214.44      168.61     17.64 o 
   3   3  20      140.39      147.81     17.11 o 
  -6   4  20        3.22        2.87      2.37 o 
  -5   4  20       22.63       16.49      2.91 o 
  -4   4  20       36.51       35.57      3.69 o 
  -3   4  20       17.74       16.06      3.01 o 
  -2   4  20      106.38       87.89      5.23 o 
  -1   4  20        0.89        7.44      4.50 o 
   0   4  20       87.20       96.63      9.08 o 
   1   4  20       95.21       91.52      8.67 o 
   2   4  20      109.34      119.31     15.09 o 
   3   4  20       44.87       60.40     11.76 o 
  -5   5  20        6.40        1.06      2.43 o 
  -4   5  20        4.12        3.58      2.54 o 
  -3   5  20       43.21       36.79      3.77 o 
  -2   5  20      115.36      142.91      6.58 o 
  -1   5  20       16.65       14.68      4.99 o 
   0   5  20      163.98      129.43     10.60 o 
   1   5  20        5.45        1.87      4.47 o 
   2   5  20        8.87       13.08      5.44 o 
  -4   6  20      113.06      119.91      6.35 o 
  -3   6  20       74.73       68.34      5.50 o 
  -2   6  20        3.51        4.21      4.63 o 
  -1   6  20       42.39       49.74      8.23 o 
   0   6  20       15.76        3.46      4.57 o 
  -4  -5  21        0.06        2.23      4.27 o 
  -3  -5  21        1.17       -2.51      4.75 o 
  -2  -5  21      195.31      170.22     10.62 o 
  -1  -5  21        5.58        8.94      4.11 o 
   0  -5  21        2.98       -0.65      3.43 o 
   1  -5  21      129.95      130.51     15.91 o 
  -5  -4  21       45.39       47.76      5.65 o 
  -4  -4  21        0.11        0.76      3.65 o 
  -3  -4  21       29.69       39.67      9.01 o 
  -2  -4  21       10.21       12.36      6.25 o 
  -1  -4  21        0.01       10.63      4.12 o 
   1  -4  21      111.25      146.63     19.25 o 
   2  -4  21       55.37       71.69      9.93 o 
  -6  -3  21      222.49      226.95     10.48 o 
  -5  -3  21       59.72       48.82      5.56 o 
  -4  -3  21       23.79       23.58      4.19 o 
  -3  -3  21      202.79      156.41      8.80 o 
  -2  -3  21       96.27      104.47     13.19 o 
  -1  -3  21        7.84        9.92      4.08 o 
   0  -3  21      183.40      158.64     10.55 o 
   1  -3  21       33.30       32.36      4.89 o 
   2  -3  21        2.92        3.13      8.10 o 
  -6  -2  21        0.74        6.20      3.40 o 
  -5  -2  21        7.49       15.71      3.90 o 
  -4  -2  21       71.17       82.94      6.67 o 
  -3  -2  21       28.39       30.77      4.60 o 
  -2  -2  21       22.18       21.75      7.22 o 
  -1  -2  21      151.75      152.47     24.76 o 
   0  -2  21        4.53        9.84      3.77 o 
   1  -2  21       58.18       82.63      9.45 o 
   2  -2  21       41.05       43.99      6.88 o 
   3  -2  21        0.44        1.64      5.63 o 
  -7  -1  21       17.15        7.77      3.84 o 
  -6  -1  21       30.00       34.29      4.91 o 
  -5  -1  21       76.68       89.88      7.03 o 
  -4  -1  21       28.43       34.41      6.16 o 
  -3  -1  21       26.77       28.67      4.46 o 
  -2  -1  21      152.75      160.54     12.26 o 
  -1  -1  21      309.54      296.66     14.28 o 
   0  -1  21       41.76       60.08      7.42 o 
   1  -1  21        9.69       15.20      5.00 o 
   2  -1  21       80.21       75.78      8.12 o 
   3  -1  21      124.22      101.21     21.58 o 
  -7   0  21        3.40        6.51      3.57 o 
  -6   0  21       45.46       65.25      6.10 o 
  -5   0  21      163.98      218.65      9.94 o 
  -4   0  21       39.85       44.13      5.22 o 
  -3   0  21        0.10        3.08      2.73 o 
  -2   0  21        1.53        3.00      2.66 o 
  -1   0  21       14.15       12.45      3.73 o 
   0   0  21      121.39      154.14     15.85 o 
   1   0  21       32.95       56.04      7.46 o 
   2   0  21       52.14       57.95      7.46 o 
   3   0  21        4.55        3.19      4.45 o 
  -6   1  21        0.85        7.12      3.57 o 
  -5   1  21       70.55       78.09      6.52 o 
  -4   1  21        2.46        9.47      3.06 o 
  -3   1  21        8.84       14.73      3.30 o 
  -2   1  21       56.09       89.52      8.23 o 
  -1   1  21       39.03       96.90      9.37 o 
   0   1  21       24.66       27.48      8.32 o 
   1   1  21       20.39       21.91      8.42 o 
   2   1  21        0.19       12.67      7.42 o 
   3   1  21       24.21       56.15      7.58 o 
  -6   2  21       42.02       42.85      5.38 o 
  -5   2  21       16.61       23.74      3.74 o 
  -4   2  21        3.04       18.09      3.32 o 
  -3   2  21       65.27       64.01      5.43 o 
  -2   2  21        2.84        7.88      2.97 o 
  -1   2  21        3.12       24.43      4.29 o 
   0   2  21       35.47       39.87      6.53 o 
   1   2  21       89.47      126.08     15.17 o 
   2   2  21       26.33       35.24      9.83 o 
   3   2  21        4.81        4.43      6.83 o 
  -6   3  21       43.41       66.09      5.21 o 
  -5   3  21        6.40       11.01      3.21 o 
  -4   3  21       41.93       34.26      4.17 o 
  -3   3  21        1.38       26.17      3.87 o 
  -2   3  21      181.21      165.57      7.43 o 
  -1   3  21       13.65       11.72      5.07 o 
   0   3  21       24.56       35.46      6.05 o 
   1   3  21        8.84       17.34      7.98 o 
   2   3  21        3.50       -4.66      6.39 o 
  -5   4  21        3.23        1.35      2.53 o 
  -4   4  21        4.06        0.24      2.52 o 
  -3   4  21       95.66      101.26      5.79 o 
  -2   4  21       45.28       36.49      4.42 o 
  -1   4  21       75.34       72.94      8.11 o 
   0   4  21      312.27      283.82     15.07 o 
   1   4  21      351.84      333.39     16.08 o 
  -4   5  21       63.37       61.22      4.70 o 
  -3   5  21       24.16       25.00      3.61 o 
  -2   5  21      127.97      113.61     22.73 o 
  -1   5  21       87.54      102.94      9.63 o 
   0   5  21       38.86       38.63      7.06 o 
  -3  -4  22       75.98       81.17     12.47 o 
  -2  -4  22       28.17       26.37      8.20 o 
  -1  -4  22       27.47       50.35      6.80 o 
   0  -4  22       32.52       36.06      6.02 o 
  -4  -3  22       43.83       62.32      6.22 o 
  -3  -3  22       10.52       14.27      6.79 o 
  -2  -3  22       74.57       68.89     11.59 o 
  -1  -3  22       30.44       42.14      9.34 o 
   0  -3  22       80.58       81.09      7.27 o 
   1  -3  22       23.48       23.45      4.35 o 
  -5  -2  22      152.41      151.40     10.91 o 
  -4  -2  22       70.01      120.41      8.03 o 
  -3  -2  22      407.48      427.99     15.06 o 
  -2  -2  22       16.77       20.61      7.29 o 
  -1  -2  22       52.40       49.64      7.03 o 
   0  -2  22      203.74      212.52      9.82 o 
   1  -2  22       81.72       82.94      8.71 o 
  -5  -1  22       50.90       52.31      5.83 o 
  -4  -1  22      232.59      230.32     10.31 o 
  -3  -1  22       72.92       90.79      7.07 o 
  -2  -1  22      139.27      151.46     11.03 o 
  -1  -1  22        0.02       48.76      6.67 o 
   0  -1  22      171.89      163.29     11.02 o 
   1  -1  22        4.42        1.01      4.29 o 
   2  -1  22        3.28       63.48      7.92 o 
  -5   0  22       12.28       11.52      6.17 o 
  -4   0  22      491.75      563.53     18.25 o 
  -3   0  22        5.47       12.72      3.28 o 
  -2   0  22        1.77        2.50      3.39 o 
  -1   0  22       20.27       25.02      5.81 o 
   0   0  22       97.01      111.95     14.15 o 
   1   0  22       24.33       37.80      9.83 o 
   2   0  22       11.86       10.09      6.38 o 
  -5   1  22       30.77       39.70      5.31 o 
  -4   1  22        6.68       61.26      6.88 o 
  -3   1  22      116.32      126.49      7.29 o 
  -2   1  22       17.78       50.02      7.90 o 
  -1   1  22      144.84      153.55      8.78 o 
   0   1  22       89.82      106.76     13.74 o 
   1   1  22        1.79       -5.95      6.49 o 
   2   1  22      298.07      286.78     21.94 o 
  -5   2  22       49.17       74.90      5.69 o 
  -4   2  22      140.01      163.24      7.81 o 
  -3   2  22      105.37      183.67      7.86 o 
  -2   2  22       23.82       35.07      5.04 o 
  -1   2  22        6.01       15.21      5.28 o 
   0   2  22      204.67      211.21     18.07 o 
   1   2  22       53.49       81.41     12.71 o 
  -4   3  22       50.67       61.43      5.31 o 
  -3   3  22      131.07      142.22      6.87 o 
  -2   3  22       52.27       38.44      5.14 o 
  -1   3  22       59.80       74.45      8.48 o 
   0   3  22       14.13       17.60      9.54 o 
  -3   4  22        9.06       18.34      3.27 o 
  -2   4  22       16.26        7.51      5.01 o 
  -1   4  22       68.10       76.57      8.75 o 
  -3  -2  23       12.07       24.22      8.48 o 
  -2  -2  23        0.05        2.03      5.58 o 
  -1  -2  23       70.34       88.20     12.58 o 
  -3  -1  23        1.58        1.38      7.39 o 
  -2  -1  23      333.12      407.35     26.44 o 
  -1  -1  23       19.24       17.82      5.33 o 
   0  -1  23       11.53       18.22      8.36 o 
  -3   0  23       23.60       28.33      4.23 o 
  -2   0  23      257.34      277.18     19.27 o 
  -1   0  23       43.52       70.65      8.13 o 
   0   0  23      111.97       99.74     13.78 o 
  -3   1  23       28.52       16.57      3.72 o 
  -2   1  23      601.97      613.89     19.43 o 
  -1   1  23        0.22       -3.38      6.16 o 
  -2   2  23       29.15       25.97      4.97 o 
                                                 
